# Supplementary material for: Sunflower resistance to multiple downy mildew pathotypes revealed by recognition of conserved effectors of the oomycete Plasmopara halstedii
Source: Plant J. 2019 Jan 7;97(4):730–48. doi: 10.1111/tpj.14157 (PMC6849628; doi:10.1111/tpj.14157)
Supplement: Supplementary file 9 — Table S1. Statistics, description and SRA accession numbers of raw genomic data of P. halstedii pathotype 710. Table S2. P. halstedii 710 genome completeness analyses performed by BUSCO 3.0.2. Table S3. Best reciprocal hit Blast between the predicted proteins from P. halstedii 710 and from P. halstedii OS‐Ph8‐99‐BlA4 (Sharma et al., 2015). Table S4. Description of the 354 P halstedii RXLR effectors. Table S5. Mkdom domains and Interpro hits for the 354 P. halstedii RXLRs. Table S6. Statistics, description and SRA accession numbers of raw RNA‐seq data. Table S7. RNA‐seq results for the genes of P halstedii pathotype 710 upon sunflower infection. Table S8. BlastP best hits in oomycete species of the 30 P. halstedii core RXLR effectors. Table S9. Sunflower candidate genes for Pl22 resistance gene expressed upon infection by P. halstedii. Table S10. Sunflower lines used in this study. Table S11. Taxonomy analysis of the P. halstedii 710 sequenced reads. Table S12. General features of P. halstedii 710 genomic scaffolds. Table S13. List of oomycetes and fungi used to construct the reference dataset of RXLRs for BlastP analyses. Table S14. Primer sequences used for cloning and RT‐qPCR experiments. Table S15. Mapping data file of PMI3xGH F3 progenies used for genotyping Pl22 resistance. Table S16. Mapping data file of PMI3xIDAHO F3 progenies used for genotyping Pl22 resistance. [file TPJ-97-730-s009.xlsx]

## Sheet: Table S1
Table S1. Statistics, description and SRA accession numbers of raw genomic data of Plasmopara halstedii pathotype 710.
Provider	insert size of the library	# of pairs	minimum length (nt)	maximun length (nt)	mean (nt)	# of nucleotides	sequencing depth with an actual genome size estimated ~90Mb	SRA accession
INRA / GET-Plage	~300 nt	129271285	101	101	101	26112799570	290.142	SRR7441834
Eurofins	~2.2kb (expected 3kb)	2552542	30	100	88	447112943	4.96792	SRR7441835
Eurofins	~2.2kb (expected 3kb)	13250236	30	100	88	2325685918	25.841	SRR7441835
Eurofins	~7.2kb (expected 8kb)	36230737	30	100	89	6474541644	71.9394	SRR7441836
Eurofins	~12kb (expected 20kb)	8800955	30	100	90	1594003110	17.7111	SRR7441837

## Sheet: legend Table S1
Table S1. Statistics, description and SRA accession numbers of raw genomic data of Plasmopara halstedii pathotype 710.
column	title	column explanation
A	Provider	Who did the library for genome sequencing
B	insert size of the library	insert size in nucleotides of the libraries used for sequencing
C	# of pairs	total number of pairs of raw sequences obtained
D	minimum length (nt)	statistic of raw sequences
E	maximun length (nt)	statistic of raw sequences
F	mean (nt)	statistic of raw sequences
G	# of nucleotides	total number of nucleotides sequenced
H	sequencing depth with an actual genome size estimated ~90Mb	sequencing depth expressed in fold times
I	SRA accession	accession numbers of raw data submitted to SRA

## Sheet: Table S2
Table S2. BUSCO analysis performed on both P. halstedii genome assemblies (Phal710, this work; GCA_900000015.1, Sharma et al., 2015)
Assembly	Lineage	Mode	Complete and single-copy	Complete and duplicated	Fragmented	Missing	Total
Phal710	Stramenopiles	genome	203	1	2	28	234
GCA_900000015.1	Stramenopiles	genome	219	0	2	13	234
Phal710	Stramenopiles	proteome	207	1	4	22	234
GCA_900000015.1	Stramenopiles	proteome	209	0	1	24	234
Busco 3.0.2 analysis was performed with the database alveolata_stramenopiles_ensembl .

## Sheet: Table S3
Table S3. Results of best reciprocal Blast hit between the P. halstedii 710 predicted proteins and the P. halstedii OS-Ph8-99-BlA4 predicted proteins (Sharma et al., 2015).
Protein name P. halstedii 710	best reciprocal hit in P. halstedii OS-Ph8-99-BlA4 proteome (Sharma et al., 2015), E-value<10-5
Plhal710r1_S001g00001	CEG49049.1
Plhal710r1_S001g00002	nd
Plhal710r1_S001g00003	nd
Plhal710r1_S001g00004	CEG44721.1
Plhal710r1_S001g00005	nd
Plhal710r1_S001g00006	nd
Plhal710r1_S001g00007	nd
Plhal710r1_S001g00008	nd
Plhal710r1_S001g00009	CEG44717.1
Plhal710r1_S001g00010	nd
Plhal710r1_S001g00011	CEG44716.1
Plhal710r1_S001g00012	CEG44715.1
Plhal710r1_S001g00013	nd
Plhal710r1_S001g00014	CEG44714.1
Plhal710r1_S001g00015	nd
Plhal710r1_S001g00016	CEG36881.1
Plhal710r1_S001g00017	nd
Plhal710r1_S001g00018	nd
Plhal710r1_S001g00019	nd
Plhal710r1_S001g00020	nd
Plhal710r1_S001g00021	CEG39768.1
Plhal710r1_S001g00022	CEG40204.1
Plhal710r1_S001g00023	nd
Plhal710r1_S001g00024	CEG40203.1
Plhal710r1_S001g00025	CEG40202.1
Plhal710r1_S001g00026	CEG40201.1
Plhal710r1_S001g00027	CEG40200.1
Plhal710r1_S001g00028	nd
Plhal710r1_S001g00029	nd
Plhal710r1_S001g00030	nd
Plhal710r1_S001g00031	nd
Plhal710r1_S001g00032	nd
Plhal710r1_S001g00033	nd
Plhal710r1_S001g00034	nd
Plhal710r1_S001g00035	nd
Plhal710r1_S001g00036	nd
Plhal710r1_S001g00037	nd
Plhal710r1_S001g00038	nd
Plhal710r1_S001g00039	nd
Plhal710r1_S001g00040	nd
Plhal710r1_S001g00041	nd
Plhal710r1_S001g00042	nd
Plhal710r1_S001g00043	nd
Plhal710r1_S001g00044	nd
Plhal710r1_S001g00045	CEG41943.1
Plhal710r1_S001g00046	CEG41944.1
Plhal710r1_S001g00047	CEG41945.1
Plhal710r1_S001g00048	CEG41946.1
Plhal710r1_S001g00049	CEG41947.1
Plhal710r1_S001g00050	nd
Plhal710r1_S001g00051	nd
Plhal710r1_S001g00052	nd
Plhal710r1_S001g00053	nd
Plhal710r1_S001g00054	nd
Plhal710r1_S001g00055	nd
Plhal710r1_S001g00056	nd
Plhal710r1_S001g00057	nd
Plhal710r1_S001g00058	nd
Plhal710r1_S001g00059	nd
Plhal710r1_S001g00060	nd
Plhal710r1_S001g00061	nd
Plhal710r1_S001g00062	nd
Plhal710r1_S001g00063	nd
Plhal710r1_S001g00064	CEG47841.1
Plhal710r1_S001g00065	CEG47840.1
Plhal710r1_S001g00066	nd
Plhal710r1_S001g00067	nd
Plhal710r1_S001g00068	nd
Plhal710r1_S001g00069	nd
Plhal710r1_S001g00070	nd
Plhal710r1_S001g00071	nd
Plhal710r1_S001g00072	nd
Plhal710r1_S001g00073	CEG35070.1
Plhal710r1_S001g00074	nd
Plhal710r1_S001g00075	nd
Plhal710r1_S001g00076	nd
Plhal710r1_S001g00077	nd
Plhal710r1_S001g00078	nd
Plhal710r1_S001g00079	nd
Plhal710r1_S001g00080	nd
Plhal710r1_S001g00081	nd
Plhal710r1_S001g00082	nd
Plhal710r1_S001g00083	nd
Plhal710r1_S001g00084	nd
Plhal710r1_S001g00085	nd
Plhal710r1_S001g00086	nd
Plhal710r1_S001g00087	nd
Plhal710r1_S001g00088	CEG42324.1
Plhal710r1_S001g00089	CEG42323.1
Plhal710r1_S001g00090	nd
Plhal710r1_S001g00091	CEG42322.1
Plhal710r1_S001g00092	CEG42321.1
Plhal710r1_S001g00093	nd
Plhal710r1_S001g00094	nd
Plhal710r1_S001g00095	nd
Plhal710r1_S001g00096	nd
Plhal710r1_S001g00097	nd
Plhal710r1_S001g00098	nd
Plhal710r1_S001g00099	CEG42320.1
Plhal710r1_S001g00100	CEG42318.1
Plhal710r1_S001g00101	CEG42317.1
Plhal710r1_S001g00102	nd
Plhal710r1_S001g00103	CEG42315.1
Plhal710r1_S001g00104	nd
Plhal710r1_S001g00105	nd
Plhal710r1_S001g00106	nd
Plhal710r1_S001g00107	nd
Plhal710r1_S001g00108	nd
Plhal710r1_S001g00109	nd
Plhal710r1_S001g00110	nd
Plhal710r1_S001g00111	nd
Plhal710r1_S001g00112	nd
Plhal710r1_S001g00113	nd
Plhal710r1_S001g00114	nd
Plhal710r1_S001g00115	CEG42210.1
Plhal710r1_S001g00116	nd
Plhal710r1_S001g00117	nd
Plhal710r1_S001g00118	nd
Plhal710r1_S001g00119	nd
Plhal710r1_S001g00120	nd
Plhal710r1_S001g00121	nd
Plhal710r1_S001g00122	nd
Plhal710r1_S001g00123	nd
Plhal710r1_S001g00124	nd
Plhal710r1_S001g00125	nd
Plhal710r1_S001g00126	nd
Plhal710r1_S001g00127	nd
Plhal710r1_S001g00128	nd
Plhal710r1_S001g00129	nd
Plhal710r1_S001g00130	CEG48066.1
Plhal710r1_S001g00131	nd
Plhal710r1_S001g00132	nd
Plhal710r1_S001g00133	nd
Plhal710r1_S001g00134	CEG45039.1
Plhal710r1_S001g00135	nd
Plhal710r1_S001g00136	nd
Plhal710r1_S001g00137	nd
Plhal710r1_S001g00138	CEG38855.1
Plhal710r1_S001g00139	nd
Plhal710r1_S001g00140	nd
Plhal710r1_S001g00141	CEG36323.1
Plhal710r1_S001g00142	CEG36324.1
Plhal710r1_S001g00143	CEG49356.1
Plhal710r1_S001g00144	CEG49357.1
Plhal710r1_S001g00145	nd
Plhal710r1_S001g00146	nd
Plhal710r1_S001g00147	nd
Plhal710r1_S001g00148	nd
Plhal710r1_S001g00149	CEG49367.1
Plhal710r1_S001g00150	CEG38972.1
Plhal710r1_S001g00151	nd
Plhal710r1_S001g00152	nd
Plhal710r1_S001g00153	nd
Plhal710r1_S001g00154	nd
Plhal710r1_S001g00155	nd
Plhal710r1_S001g00156	CEG42258.1
Plhal710r1_S001g00157	CEG42259.1
Plhal710r1_S001g00158	CEG42260.1
Plhal710r1_S001g00159	CEG42261.1
Plhal710r1_S001g00160	nd
Plhal710r1_S001g00161	nd
Plhal710r1_S001g00162	nd
Plhal710r1_S001g00163	CEG42262.1
Plhal710r1_S001g00164	CEG36475.1
Plhal710r1_S001g00165	CEG36476.1
Plhal710r1_S001g00166	nd
Plhal710r1_S001g00167	nd
Plhal710r1_S001g00168	nd
Plhal710r1_S001g00169	nd
Plhal710r1_S001g00170	nd
Plhal710r1_S001g00171	nd
Plhal710r1_S001g00172	nd
Plhal710r1_S001g00173	CEG39827.1
Plhal710r1_S001g00174	CEG39826.1
Plhal710r1_S001g00175	CEG39825.1
Plhal710r1_S001g00176	nd
Plhal710r1_S001g00177	nd
Plhal710r1_S001g00178	nd
Plhal710r1_S001g00179	nd
Plhal710r1_S001g00180	nd
Plhal710r1_S001g00181	nd
Plhal710r1_S001g00182	nd
Plhal710r1_S001g00183	nd
Plhal710r1_S001g00184	nd
Plhal710r1_S001g00185	nd
Plhal710r1_S001g00186	nd
Plhal710r1_S001g00187	nd
Plhal710r1_S001g00188	nd
Plhal710r1_S001g00189	nd
Plhal710r1_S001g00190	nd
Plhal710r1_S001g00191	CEG46232.1
Plhal710r1_S001g00192	nd
Plhal710r1_S001g00193	CEG46233.1
Plhal710r1_S001g00194	CEG46234.1
Plhal710r1_S001g00195	CEG46235.1
Plhal710r1_S001g00196	nd
Plhal710r1_S001g00197	nd
Plhal710r1_S001g00198	nd
Plhal710r1_S001g00199	nd
Plhal710r1_S001g00200	nd
Plhal710r1_S001g00201	nd
Plhal710r1_S001g00202	nd
Plhal710r1_S001g00203	nd
Plhal710r1_S001g00204	CEG38231.1
Plhal710r1_S001g00205	CEG38232.1
Plhal710r1_S001g00206	CEG38233.1
Plhal710r1_S001g00207	CEG40888.1
Plhal710r1_S001g00208	CEG40889.1
Plhal710r1_S001g00209	nd
Plhal710r1_S001g00210	nd
Plhal710r1_S001g00211	CEG39246.1
Plhal710r1_S001g00212	nd
Plhal710r1_S001g00213	nd
Plhal710r1_S001g00214	nd
Plhal710r1_S001g00215	nd
Plhal710r1_S001g00216	nd
Plhal710r1_S001g00217	nd
Plhal710r1_S001g00218	CEG39245.1
Plhal710r1_S001g00219	nd
Plhal710r1_S001g00220	CEG39244.1
Plhal710r1_S001g00221	nd
Plhal710r1_S001g00222	nd
Plhal710r1_S001g00223	nd
Plhal710r1_S001g00224	nd
Plhal710r1_S001g00225	nd
Plhal710r1_S001g00226	CEG37074.1
Plhal710r1_S001g00227	nd
Plhal710r1_S001g00228	nd
Plhal710r1_S001g00229	nd
Plhal710r1_S001g00230	nd
Plhal710r1_S001g00231	nd
Plhal710r1_S001g00232	nd
Plhal710r1_S001g00233	nd
Plhal710r1_S001g00234	nd
Plhal710r1_S001g00235	nd
Plhal710r1_S001g00236	nd
Plhal710r1_S001g00237	CEG37598.1
Plhal710r1_S001g00238	nd
Plhal710r1_S001g00239	nd
Plhal710r1_S001g00240	nd
Plhal710r1_S001g00241	CEG37597.1
Plhal710r1_S001g00242	CEG37596.1
Plhal710r1_S001g00243	CEG37595.1
Plhal710r1_S001g00244	nd
Plhal710r1_S001g00245	nd
Plhal710r1_S001g00246	nd
Plhal710r1_S001g00247	nd
Plhal710r1_S001g00248	CEG37363.1
Plhal710r1_S001g00249	CEG37364.1
Plhal710r1_S001g00250	CEG37365.1
Plhal710r1_S001g00251	CEG38873.1
Plhal710r1_S001g00252	nd
Plhal710r1_S001g00253	CEG40665.1
Plhal710r1_S001g00254	nd
Plhal710r1_S001g00255	nd
Plhal710r1_S001g00256	nd
Plhal710r1_S001g00257	nd
Plhal710r1_S001g00258	nd
Plhal710r1_S001g00259	nd
Plhal710r1_S001g00260	nd
Plhal710r1_S001g00261	nd
Plhal710r1_S001g00262	nd
Plhal710r1_S001g00263	CEG40664.1
Plhal710r1_S001g00264	nd
Plhal710r1_S001g00265	nd
Plhal710r1_S001g00266	nd
Plhal710r1_S001g00267	nd
Plhal710r1_S001g00268	nd
Plhal710r1_S001g00269	nd
Plhal710r1_S001g00270	nd
Plhal710r1_S001g00271	CEG40656.1
Plhal710r1_S001g00272	nd
Plhal710r1_S001g00273	nd
Plhal710r1_S001g00274	nd
Plhal710r1_S001g00275	nd
Plhal710r1_S001g00276	nd
Plhal710r1_S001g00277	nd
Plhal710r1_S001g00278	nd
Plhal710r1_S001g00279	nd
Plhal710r1_S001g00280	CEG39698.1
Plhal710r1_S001g00281	CEG39697.1
Plhal710r1_S001g00282	nd
Plhal710r1_S001g00283	CEG39696.1
Plhal710r1_S001g00284	CEG39695.1
Plhal710r1_S001g00285	nd
Plhal710r1_S001g00286	nd
Plhal710r1_S001g00287	nd
Plhal710r1_S001g00288	nd
Plhal710r1_S001g00289	nd
Plhal710r1_S001g00290	nd
Plhal710r1_S001g00291	nd
Plhal710r1_S001g00292	CEG43608.1
Plhal710r1_S001g00293	nd
Plhal710r1_S001g00294	nd
Plhal710r1_S001g00295	nd
Plhal710r1_S001g00296	nd
Plhal710r1_S001g00297	CEG37453.1
Plhal710r1_S001g00298	CEG37452.1
Plhal710r1_S001g00299	CEG37451.1
Plhal710r1_S001g00300	CEG37450.1
Plhal710r1_S001g00301	nd
Plhal710r1_S001g00302	nd
Plhal710r1_S001g00303	nd
Plhal710r1_S001g00304	nd
Plhal710r1_S001g00305	nd
Plhal710r1_S001g00306	CEG37449.1
Plhal710r1_S001g00307	CEG37448.1
Plhal710r1_S001g00308	CEG37447.1
Plhal710r1_S001g00309	nd
Plhal710r1_S001g00310	nd
Plhal710r1_S001g00311	nd
Plhal710r1_S001g00312	nd
Plhal710r1_S001g00313	nd
Plhal710r1_S001g00314	nd
Plhal710r1_S001g00315	nd
Plhal710r1_S001g00316	nd
Plhal710r1_S001g00317	nd
Plhal710r1_S001g00318	nd
Plhal710r1_S001g00319	CEG38121.1
Plhal710r1_S001g00320	CEG38120.1
Plhal710r1_S001g00321	CEG38119.1
Plhal710r1_S001g00322	nd
Plhal710r1_S001g00323	CEG38118.1
Plhal710r1_S001g00324	CEG38117.1
Plhal710r1_S001g00325	nd
Plhal710r1_S001g00326	CEG38115.1
Plhal710r1_S001g00327	nd
Plhal710r1_S001g00328	nd
Plhal710r1_S001g00329	nd
Plhal710r1_S001g00330	nd
Plhal710r1_S001g00331	nd
Plhal710r1_S001g00332	nd
Plhal710r1_S001g00333	nd
Plhal710r1_S001g00334	nd
Plhal710r1_S001g00335	nd
Plhal710r1_S001g00336	CEG43767.1
Plhal710r1_S001g00337	CEG43768.1
Plhal710r1_S001g00338	CEG43769.1
Plhal710r1_S001g00339	nd
Plhal710r1_S001g00340	nd
Plhal710r1_S001g00341	nd
Plhal710r1_S001g00342	nd
Plhal710r1_S001g00343	nd
Plhal710r1_S001g00344	CEG43770.1
Plhal710r1_S001g00345	nd
Plhal710r1_S001g00346	nd
Plhal710r1_S001g00347	nd
Plhal710r1_S001g00348	nd
Plhal710r1_S001g00349	nd
Plhal710r1_S001g00350	nd
Plhal710r1_S001g00351	nd
Plhal710r1_S001g00352	CEG35510.1
Plhal710r1_S001g00353	CEG35512.1
Plhal710r1_S001g00354	CEG35513.1
Plhal710r1_S001g00355	CEG35514.1
Plhal710r1_S001g00356	CEG35515.1
Plhal710r1_S001g00357	CEG35516.1
Plhal710r1_S001g00358	nd
Plhal710r1_S001g00359	nd
Plhal710r1_S001g00360	nd
Plhal710r1_S001g00361	nd
Plhal710r1_S001g00362	nd
Plhal710r1_S001g00363	CEG47614.1
Plhal710r1_S001g00364	CEG47613.1
Plhal710r1_S001g00365	CEG47612.1
Plhal710r1_S001g00366	nd
Plhal710r1_S001g00367	nd
Plhal710r1_S001g00368	nd
Plhal710r1_S001g00369	nd
Plhal710r1_S001g00370	nd
Plhal710r1_S001g00371	nd
Plhal710r1_S001g00372	nd
Plhal710r1_S001g00373	nd
Plhal710r1_S001g00374	CEG40065.1
Plhal710r1_S001g00375	nd
Plhal710r1_S001g00376	CEG41612.1
Plhal710r1_S001g00377	CEG41611.1
Plhal710r1_S001g00378	CEG41610.1
Plhal710r1_S001g00379	CEG41609.1
Plhal710r1_S001g00380	CEG41608.1
Plhal710r1_S001g00381	CEG41607.1
Plhal710r1_S001g00382	CEG41606.1
Plhal710r1_S001g00383	CEG37458.1
Plhal710r1_S001g00384	nd
Plhal710r1_S001g00385	nd
Plhal710r1_S001g00386	nd
Plhal710r1_S001g00387	nd
Plhal710r1_S001g00388	nd
Plhal710r1_S001g00389	nd
Plhal710r1_S001g00390	CEG42115.1
Plhal710r1_S001g00391	nd
Plhal710r1_S001g00392	nd
Plhal710r1_S001g00393	nd
Plhal710r1_S001g00394	nd
Plhal710r1_S001g00395	nd
Plhal710r1_S001g00396	nd
Plhal710r1_S001g00397	nd
Plhal710r1_S001g00398	nd
Plhal710r1_S001g00399	nd
Plhal710r1_S001g00400	nd
Plhal710r1_S001g00401	nd
Plhal710r1_S001g00402	nd
Plhal710r1_S001g00403	nd
Plhal710r1_S001g00404	CEG49326.1
Plhal710r1_S001g00405	nd
Plhal710r1_S001g00406	nd
Plhal710r1_S001g00407	nd
Plhal710r1_S001g00408	nd
Plhal710r1_S001g00409	nd
Plhal710r1_S001g00410	CEG37956.1
Plhal710r1_S001g00411	CEG37957.1
Plhal710r1_S001g00412	CEG37958.1
Plhal710r1_S001g00413	CEG37959.1
Plhal710r1_S001g00414	nd
Plhal710r1_S001g00415	CEG37960.1
Plhal710r1_S001g00416	nd
Plhal710r1_S001g00417	nd
Plhal710r1_S001g00418	nd
Plhal710r1_S001g00419	CEG46976.1
Plhal710r1_S001g00420	CEG46977.1
Plhal710r1_S001g00421	nd
Plhal710r1_S001g00422	nd
Plhal710r1_S001g00423	nd
Plhal710r1_S001g00424	nd
Plhal710r1_S001g00425	nd
Plhal710r1_S001g00426	nd
Plhal710r1_S001g00427	nd
Plhal710r1_S001g00428	nd
Plhal710r1_S001g00429	nd
Plhal710r1_S001g00430	nd
Plhal710r1_S001g00431	nd
Plhal710r1_S001g00432	nd
Plhal710r1_S001g00433	nd
Plhal710r1_S001g00434	nd
Plhal710r1_S001g00435	nd
Plhal710r1_S001g00436	nd
Plhal710r1_S001g00437	nd
Plhal710r1_S001g00438	CEG38319.1
Plhal710r1_S001g00439	CEG38320.1
Plhal710r1_S001g00440	CEG38321.1
Plhal710r1_S001g00441	CEG38322.1
Plhal710r1_S001g00442	CEG38323.1
Plhal710r1_S001g00443	CEG38324.1
Plhal710r1_S001g00444	CEG38325.1
Plhal710r1_S001g00445	CEG38326.1
Plhal710r1_S001g00446	CEG38327.1
Plhal710r1_S001g00447	nd
Plhal710r1_S001g00448	nd
Plhal710r1_S001g00449	nd
Plhal710r1_S001g00450	nd
Plhal710r1_S001g00451	nd
Plhal710r1_S001g00452	nd
Plhal710r1_S001g00453	CEG38329.1
Plhal710r1_S001g00454	nd
Plhal710r1_S001g00455	CEG38330.1
Plhal710r1_S001g00456	CEG38331.1
Plhal710r1_S001g00457	CEG38332.1
Plhal710r1_S001g00458	nd
Plhal710r1_S001g00459	CEG38333.1
Plhal710r1_S001g00460	CEG38334.1
Plhal710r1_S001g00461	nd
Plhal710r1_S001g00462	nd
Plhal710r1_S001g00463	nd
Plhal710r1_S001g00464	CEG38335.1
Plhal710r1_S001g00465	CEG38336.1
Plhal710r1_S001g00466	nd
Plhal710r1_S001g00467	nd
Plhal710r1_S001g00468	nd
Plhal710r1_S001g00469	nd
Plhal710r1_S001g00470	nd
Plhal710r1_S001g00471	nd
Plhal710r1_S001g00472	CEG38337.1
Plhal710r1_S001g00473	CEG38338.1
Plhal710r1_S001g00474	CEG38339.1
Plhal710r1_S001g00475	CEG38340.1
Plhal710r1_S001g00476	nd
Plhal710r1_S001g00477	CEG38341.1
Plhal710r1_S001g00478	CEG38342.1
Plhal710r1_S001g00479	CEG38344.1
Plhal710r1_S001g00480	CEG38345.1
Plhal710r1_S001g00481	CEG38346.1
Plhal710r1_S001g00482	nd
Plhal710r1_S001g00483	nd
Plhal710r1_S001g00484	nd
Plhal710r1_S001g00485	nd
Plhal710r1_S001g00486	nd
Plhal710r1_S001g00487	nd
Plhal710r1_S001g00488	nd
Plhal710r1_S001g00489	nd
Plhal710r1_S001g00490	nd
Plhal710r1_S001g00491	nd
Plhal710r1_S001g00492	nd
Plhal710r1_S001g00493	nd
Plhal710r1_S001g00494	CEG40628.1
Plhal710r1_S001g00495	CEG45296.1
Plhal710r1_S001g00496	nd
Plhal710r1_S001g00497	nd
Plhal710r1_S001g00498	CEG45295.1
Plhal710r1_S001g00499	CEG45294.1
Plhal710r1_S001g00500	CEG45293.1
Plhal710r1_S001g00501	CEG45292.1
Plhal710r1_S001g00502	nd
Plhal710r1_S001g00503	nd
Plhal710r1_S001g00504	nd
Plhal710r1_S001g00505	nd
Plhal710r1_S001g00506	nd
Plhal710r1_S001g00507	nd
Plhal710r1_S001g00508	CEG47937.1
Plhal710r1_S001g00509	CEG47938.1
Plhal710r1_S001g00510	CEG47939.1
Plhal710r1_S001g00511	nd
Plhal710r1_S001g00512	nd
Plhal710r1_S001g00513	CEG47940.1
Plhal710r1_S001g00514	CEG47941.1
Plhal710r1_S001g00515	CEG47942.1
Plhal710r1_S001g00516	CEG47944.1
Plhal710r1_S001g00517	CEG49315.1
Plhal710r1_S001g00518	nd
Plhal710r1_S001g00519	nd
Plhal710r1_S001g00520	nd
Plhal710r1_S001g00521	nd
Plhal710r1_S001g00522	nd
Plhal710r1_S001g00523	nd
Plhal710r1_S001g00524	nd
Plhal710r1_S001g00525	nd
Plhal710r1_S001g00526	nd
Plhal710r1_S001g00527	nd
Plhal710r1_S001g00528	nd
Plhal710r1_S001g00529	nd
Plhal710r1_S001g00530	nd
Plhal710r1_S001g00531	nd
Plhal710r1_S001g00532	nd
Plhal710r1_S001g00533	nd
Plhal710r1_S001g00534	CEG38768.1
Plhal710r1_S001g00535	CEG38767.1
Plhal710r1_S001g00536	nd
Plhal710r1_S001g00537	nd
Plhal710r1_S001g00538	nd
Plhal710r1_S001g00539	nd
Plhal710r1_S001g00540	nd
Plhal710r1_S001g00541	CEG38766.1
Plhal710r1_S001g00542	CEG38764.1
Plhal710r1_S001g00543	CEG38763.1
Plhal710r1_S001g00544	nd
Plhal710r1_S001g00545	nd
Plhal710r1_S001g00546	nd
Plhal710r1_S001g00547	nd
Plhal710r1_S001g00548	nd
Plhal710r1_S001g00549	nd
Plhal710r1_S001g00550	nd
Plhal710r1_S001g00551	nd
Plhal710r1_S001g00552	CEG40544.1
Plhal710r1_S001g00553	nd
Plhal710r1_S001g00554	nd
Plhal710r1_S001g00555	nd
Plhal710r1_S001g00556	nd
Plhal710r1_S001g00557	nd
Plhal710r1_S001g00558	nd
Plhal710r1_S001g00559	CEG40545.1
Plhal710r1_S001g00560	CEG40546.1
Plhal710r1_S001g00561	nd
Plhal710r1_S001g00562	nd
Plhal710r1_S001g00563	nd
Plhal710r1_S001g00564	nd
Plhal710r1_S001g00565	nd
Plhal710r1_S001g00566	nd
Plhal710r1_S001g00567	CEG40547.1
Plhal710r1_S001g00568	nd
Plhal710r1_S001g00569	CEG49141.1
Plhal710r1_S001g00570	CEG49140.1
Plhal710r1_S001g00571	CEG49139.1
Plhal710r1_S001g00572	CEG49138.1
Plhal710r1_S001g00573	CEG43456.1
Plhal710r1_S001g00574	nd
Plhal710r1_S001g00575	nd
Plhal710r1_S001g00576	nd
Plhal710r1_S001g00577	nd
Plhal710r1_S001g00578	CEG43455.1
Plhal710r1_S001g00579	nd
Plhal710r1_S001g00580	CEG43454.1
Plhal710r1_S001g00581	nd
Plhal710r1_S001g00582	CEG43453.1
Plhal710r1_S001g00583	nd
Plhal710r1_S001g00584	nd
Plhal710r1_S001g00585	nd
Plhal710r1_S001g00586	CEG42256.1
Plhal710r1_S001g00587	nd
Plhal710r1_S001g00588	nd
Plhal710r1_S001g00589	nd
Plhal710r1_S001g00590	nd
Plhal710r1_S001g00591	CEG42253.1
Plhal710r1_S001g00592	nd
Plhal710r1_S001g00593	nd
Plhal710r1_S001g00594	nd
Plhal710r1_S001g00595	nd
Plhal710r1_S001g00596	nd
Plhal710r1_S001g00597	nd
Plhal710r1_S001g00598	nd
Plhal710r1_S001g00599	nd
Plhal710r1_S001g00600	CEG38297.1
Plhal710r1_S001g00601	nd
Plhal710r1_S001g00602	nd
Plhal710r1_S001g00603	nd
Plhal710r1_S001g00604	CEG38298.1
Plhal710r1_S001g00605	CEG38299.1
Plhal710r1_S001g00606	nd
Plhal710r1_S001g00607	nd
Plhal710r1_S001g00608	nd
Plhal710r1_S001g00609	nd
Plhal710r1_S001g00610	nd
Plhal710r1_S001g00611	nd
Plhal710r1_S001g00612	nd
Plhal710r1_S001g00613	CEG35249.1
Plhal710r1_S001g00614	CEG35250.1
Plhal710r1_S001g00615	nd
Plhal710r1_S001g00616	nd
Plhal710r1_S001g00617	nd
Plhal710r1_S001g00618	nd
Plhal710r1_S001g00619	nd
Plhal710r1_S001g00620	nd
Plhal710r1_S001g00621	nd
Plhal710r1_S001g00622	nd
Plhal710r1_S001g00623	nd
Plhal710r1_S001g00624	CEG38574.1
Plhal710r1_S001g00625	CEG38575.1
Plhal710r1_S001g00626	CEG38576.1
Plhal710r1_S001g00627	CEG38577.1
Plhal710r1_S001g00628	CEG38578.1
Plhal710r1_S001g00629	CEG38579.1
Plhal710r1_S001g00630	nd
Plhal710r1_S001g00631	CEG38580.1
Plhal710r1_S001g00632	nd
Plhal710r1_S001g00633	nd
Plhal710r1_S001g00634	nd
Plhal710r1_S001g00635	CEG48513.1
Plhal710r1_S001g00636	nd
Plhal710r1_S001g00637	nd
Plhal710r1_S001g00638	nd
Plhal710r1_S001g00639	nd
Plhal710r1_S001g00640	CEG39534.1
Plhal710r1_S001g00641	CEG39535.1
Plhal710r1_S001g00642	nd
Plhal710r1_S001g00643	nd
Plhal710r1_S001g00644	nd
Plhal710r1_S001g00645	nd
Plhal710r1_S001g00646	nd
Plhal710r1_S001g00647	nd
Plhal710r1_S001g00648	nd
Plhal710r1_S001g00649	nd
Plhal710r1_S001g00650	nd
Plhal710r1_S001g00651	nd
Plhal710r1_S001g00652	nd
Plhal710r1_S001g00653	nd
Plhal710r1_S001g00654	nd
Plhal710r1_S001g00655	CEG38849.1
Plhal710r1_S001g00656	nd
Plhal710r1_S001g00657	nd
Plhal710r1_S001g00658	nd
Plhal710r1_S001g00659	nd
Plhal710r1_S001g00660	CEG48911.1
Plhal710r1_S001g00661	CEG41070.1
Plhal710r1_S001g00662	CEG41071.1
Plhal710r1_S001g00663	CEG41072.1
Plhal710r1_S001g00664	CEG41073.1
Plhal710r1_S001g00665	CEG41074.1
Plhal710r1_S001g00666	nd
Plhal710r1_S001g00667	CEG50341.1
Plhal710r1_S001g00668	nd
Plhal710r1_S001g00669	CEG49850.1
Plhal710r1_S001g00670	CEG49851.1
Plhal710r1_S001g00671	CEG49852.1
Plhal710r1_S001g00672	CEG49853.1
Plhal710r1_S001g00673	CEG49854.1
Plhal710r1_S001g00674	nd
Plhal710r1_S001g00675	CEG49855.1
Plhal710r1_S001g00676	nd
Plhal710r1_S001g00677	CEG49857.1
Plhal710r1_S001g00678	CEG49858.1
Plhal710r1_S001g00679	nd
Plhal710r1_S001g00680	nd
Plhal710r1_S001g00681	nd
Plhal710r1_S001g00682	nd
Plhal710r1_S001g00683	nd
Plhal710r1_S001g00684	nd
Plhal710r1_S001g00685	nd
Plhal710r1_S001g00686	nd
Plhal710r1_S001g00687	nd
Plhal710r1_S001g00688	nd
Plhal710r1_S001g00689	nd
Plhal710r1_S001g00690	nd
Plhal710r1_S001g00691	nd
Plhal710r1_S001g00692	nd
Plhal710r1_S001g00693	nd
Plhal710r1_S001g00694	nd
Plhal710r1_S001g00695	nd
Plhal710r1_S001g00696	nd
Plhal710r1_S001g00697	nd
Plhal710r1_S001g00698	CEG41006.1
Plhal710r1_S001g00699	CEG41005.1
Plhal710r1_S001g00700	CEG41004.1
Plhal710r1_S001g00701	nd
Plhal710r1_S001g00702	nd
Plhal710r1_S001g00703	nd
Plhal710r1_S001g00704	nd
Plhal710r1_S001g00705	nd
Plhal710r1_S001g00706	nd
Plhal710r1_S001g00707	nd
Plhal710r1_S001g00708	CEG38775.1
Plhal710r1_S001g00709	CEG38774.1
Plhal710r1_S001g00710	nd
Plhal710r1_S001g00711	nd
Plhal710r1_S001g00712	nd
Plhal710r1_S001g00713	CEG43120.1
Plhal710r1_S001g00714	nd
Plhal710r1_S001g00715	CEG39177.1
Plhal710r1_S001g00716	nd
Plhal710r1_S001g00717	nd
Plhal710r1_S001g00718	nd
Plhal710r1_S001g00719	nd
Plhal710r1_S001g00720	nd
Plhal710r1_S001g00721	CEG49200.1
Plhal710r1_S001g00722	nd
Plhal710r1_S001g00723	CEG49198.1
Plhal710r1_S001g00724	CEG49197.1
Plhal710r1_S001g00725	CEG49196.1
Plhal710r1_S001g00726	CEG49195.1
Plhal710r1_S001g00727	CEG49194.1
Plhal710r1_S001g00728	nd
Plhal710r1_S001g00729	CEG40178.1
Plhal710r1_S001g00730	nd
Plhal710r1_S001g00731	nd
Plhal710r1_S001g00732	nd
Plhal710r1_S001g00733	nd
Plhal710r1_S001g00734	nd
Plhal710r1_S001g00735	nd
Plhal710r1_S001g00736	CEG40180.1
Plhal710r1_S001g00737	nd
Plhal710r1_S001g00738	nd
Plhal710r1_S001g00739	CEG39701.1
Plhal710r1_S001g00740	nd
Plhal710r1_S001g00741	nd
Plhal710r1_S001g00742	CEG39702.1
Plhal710r1_S001g00743	CEG39700.1
Plhal710r1_S001g00744	nd
Plhal710r1_S001g00745	nd
Plhal710r1_S001g00746	nd
Plhal710r1_S001g00748	nd
Plhal710r1_S001g00749	nd
Plhal710r1_S001g00750	nd
Plhal710r1_S001g00751	nd
Plhal710r1_S001g00752	nd
Plhal710r1_S001g00753	nd
Plhal710r1_S001g00754	nd
Plhal710r1_S001g00755	nd
Plhal710r1_S001g00756	nd
Plhal710r1_S001g00757	nd
Plhal710r1_S001g00758	nd
Plhal710r1_S001g00759	nd
Plhal710r1_S001g00760	nd
Plhal710r1_S001g00761	nd
Plhal710r1_S001g00762	CEG38073.1
Plhal710r1_S001g00763	CEG38072.1
Plhal710r1_S001g00764	CEG38071.1
Plhal710r1_S001g00765	nd
Plhal710r1_S001g00766	CEG43171.1
Plhal710r1_S001g00767	nd
Plhal710r1_S001g00768	nd
Plhal710r1_S001g00769	nd
Plhal710r1_S001g00770	nd
Plhal710r1_S001g00771	nd
Plhal710r1_S001g00772	nd
Plhal710r1_S001g00773	nd
Plhal710r1_S001g00774	nd
Plhal710r1_S001g00775	nd
Plhal710r1_S001g00776	nd
Plhal710r1_S001g00777	nd
Plhal710r1_S001g00778	nd
Plhal710r1_S001g00779	nd
Plhal710r1_S001g00780	nd
Plhal710r1_S001g00781	nd
Plhal710r1_S001g00782	nd
Plhal710r1_S001g00783	nd
Plhal710r1_S001g00784	nd
Plhal710r1_S001g00785	CEG45231.1
Plhal710r1_S001g00786	CEG45230.1
Plhal710r1_S001g00787	nd
Plhal710r1_S001g00788	CEG49051.1
Plhal710r1_S001g00789	nd
Plhal710r1_S001g00790	nd
Plhal710r1_S001g00791	nd
Plhal710r1_S001g00792	nd
Plhal710r1_S001g00793	nd
Plhal710r1_S001g00794	nd
Plhal710r1_S001g00795	nd
Plhal710r1_S001g00796	nd
Plhal710r1_S001g00797	nd
Plhal710r1_S001g00798	nd
Plhal710r1_S001g00799	nd
Plhal710r1_S001g00800	CEG49055.1
Plhal710r1_S001g00801	nd
Plhal710r1_S001g00802	CEG49057.1
Plhal710r1_S001g00803	nd
Plhal710r1_S001g00804	nd
Plhal710r1_S001g00805	nd
Plhal710r1_S001g00806	nd
Plhal710r1_S001g00807	nd
Plhal710r1_S001g00808	CEG49059.1
Plhal710r1_S001g00809	nd
Plhal710r1_S001g00810	nd
Plhal710r1_S001g00811	nd
Plhal710r1_S001g00812	nd
Plhal710r1_S001g00813	nd
Plhal710r1_S001g00814	nd
Plhal710r1_S001g00815	CEG49061.1
Plhal710r1_S001g00816	nd
Plhal710r1_S001g00817	CEG49062.1
Plhal710r1_S001g00818	CEG49063.1
Plhal710r1_S001g00819	nd
Plhal710r1_S001g00820	nd
Plhal710r1_S001g00821	CEG49065.1
Plhal710r1_S001g00822	CEG49066.1
Plhal710r1_S001g00823	nd
Plhal710r1_S001g00824	CEG49067.1
Plhal710r1_S001g00825	CEG48273.1
Plhal710r1_S002g00826	nd
Plhal710r1_S002g00827	nd
Plhal710r1_S002g00828	nd
Plhal710r1_S002g00829	nd
Plhal710r1_S002g00830	nd
Plhal710r1_S002g00831	CEG39665.1
Plhal710r1_S002g00832	nd
Plhal710r1_S002g00833	nd
Plhal710r1_S002g00834	nd
Plhal710r1_S002g00835	nd
Plhal710r1_S002g00836	CEG49229.1
Plhal710r1_S002g00837	CEG49228.1
Plhal710r1_S002g00838	nd
Plhal710r1_S002g00839	nd
Plhal710r1_S002g00840	nd
Plhal710r1_S002g00841	CEG49223.1
Plhal710r1_S002g00842	CEG49222.1
Plhal710r1_S002g00843	CEG49221.1
Plhal710r1_S002g00844	nd
Plhal710r1_S002g00845	CEG38413.1
Plhal710r1_S002g00846	nd
Plhal710r1_S002g00847	nd
Plhal710r1_S002g00848	nd
Plhal710r1_S002g00849	nd
Plhal710r1_S002g00850	nd
Plhal710r1_S002g00851	nd
Plhal710r1_S002g00852	CEG38416.1
Plhal710r1_S002g00854	nd
Plhal710r1_S002g00855	CEG40150.1
Plhal710r1_S002g00856	CEG44355.1
Plhal710r1_S002g00857	nd
Plhal710r1_S002g00858	nd
Plhal710r1_S002g00859	nd
Plhal710r1_S002g00860	nd
Plhal710r1_S002g00861	nd
Plhal710r1_S002g00862	nd
Plhal710r1_S002g00863	CEG47908.1
Plhal710r1_S002g00864	CEG44713.1
Plhal710r1_S002g00865	nd
Plhal710r1_S002g00866	CEG44710.1
Plhal710r1_S002g00867	nd
Plhal710r1_S002g00868	nd
Plhal710r1_S002g00869	nd
Plhal710r1_S002g00870	nd
Plhal710r1_S002g00871	nd
Plhal710r1_S002g00872	CEG46926.1
Plhal710r1_S002g00873	CEG46925.1
Plhal710r1_S002g00874	nd
Plhal710r1_S002g00875	nd
Plhal710r1_S002g00876	nd
Plhal710r1_S002g00877	nd
Plhal710r1_S002g00878	nd
Plhal710r1_S002g00879	nd
Plhal710r1_S002g00880	nd
Plhal710r1_S002g00881	nd
Plhal710r1_S002g00882	nd
Plhal710r1_S002g00883	nd
Plhal710r1_S002g00884	nd
Plhal710r1_S002g00885	nd
Plhal710r1_S002g00886	CEG44811.1
Plhal710r1_S002g00887	nd
Plhal710r1_S002g00888	nd
Plhal710r1_S002g00889	nd
Plhal710r1_S002g00890	nd
Plhal710r1_S002g00891	nd
Plhal710r1_S002g00892	nd
Plhal710r1_S002g00893	CEG44823.1
Plhal710r1_S002g00894	CEG44824.1
Plhal710r1_S002g00895	CEG44825.1
Plhal710r1_S002g00896	CEG44827.1
Plhal710r1_S002g00897	CEG44828.1
Plhal710r1_S002g00898	nd
Plhal710r1_S002g00899	CEG44829.1
Plhal710r1_S002g00900	nd
Plhal710r1_S002g00901	nd
Plhal710r1_S002g00902	nd
Plhal710r1_S002g00903	nd
Plhal710r1_S002g00904	nd
Plhal710r1_S002g00905	nd
Plhal710r1_S002g00906	nd
Plhal710r1_S002g00907	nd
Plhal710r1_S002g00908	nd
Plhal710r1_S002g00909	CEG48879.1
Plhal710r1_S002g00910	nd
Plhal710r1_S002g00911	nd
Plhal710r1_S002g00912	nd
Plhal710r1_S002g00913	nd
Plhal710r1_S002g00914	nd
Plhal710r1_S002g00915	nd
Plhal710r1_S002g00916	nd
Plhal710r1_S002g00917	nd
Plhal710r1_S002g00918	nd
Plhal710r1_S002g00919	nd
Plhal710r1_S002g00920	nd
Plhal710r1_S002g00921	nd
Plhal710r1_S002g00922	nd
Plhal710r1_S002g00923	nd
Plhal710r1_S002g00924	nd
Plhal710r1_S002g00925	nd
Plhal710r1_S002g00926	nd
Plhal710r1_S002g00927	nd
Plhal710r1_S002g00928	nd
Plhal710r1_S002g00929	nd
Plhal710r1_S002g00930	CEG44896.1
Plhal710r1_S002g00931	nd
Plhal710r1_S002g00932	nd
Plhal710r1_S002g00933	nd
Plhal710r1_S002g00934	nd
Plhal710r1_S002g00935	CEG44405.1
Plhal710r1_S002g00936	CEG44404.1
Plhal710r1_S002g00937	nd
Plhal710r1_S002g00938	nd
Plhal710r1_S002g00939	nd
Plhal710r1_S002g00940	nd
Plhal710r1_S002g00941	nd
Plhal710r1_S002g00942	nd
Plhal710r1_S002g00943	nd
Plhal710r1_S002g00944	nd
Plhal710r1_S002g00945	CEG41379.1
Plhal710r1_S002g00946	nd
Plhal710r1_S002g00947	nd
Plhal710r1_S002g00948	nd
Plhal710r1_S002g00949	nd
Plhal710r1_S002g00950	nd
Plhal710r1_S002g00951	nd
Plhal710r1_S002g00952	nd
Plhal710r1_S002g00953	nd
Plhal710r1_S002g00954	nd
Plhal710r1_S002g00955	nd
Plhal710r1_S002g00956	nd
Plhal710r1_S002g00957	nd
Plhal710r1_S002g00958	nd
Plhal710r1_S002g00959	nd
Plhal710r1_S002g00960	nd
Plhal710r1_S002g00961	nd
Plhal710r1_S002g00962	nd
Plhal710r1_S002g00963	nd
Plhal710r1_S002g00964	nd
Plhal710r1_S002g00965	nd
Plhal710r1_S002g00966	nd
Plhal710r1_S002g00967	nd
Plhal710r1_S002g00968	nd
Plhal710r1_S002g00969	CEG47005.1
Plhal710r1_S002g00970	CEG47004.1
Plhal710r1_S002g00971	nd
Plhal710r1_S002g00972	CEG47002.1
Plhal710r1_S002g00973	CEG47001.1
Plhal710r1_S002g00974	CEG47000.1
Plhal710r1_S002g00975	CEG46999.1
Plhal710r1_S002g00976	nd
Plhal710r1_S002g00977	nd
Plhal710r1_S002g00978	nd
Plhal710r1_S002g00979	nd
Plhal710r1_S002g00980	nd
Plhal710r1_S002g00981	nd
Plhal710r1_S002g00982	CEG41656.1
Plhal710r1_S002g00983	CEG41657.1
Plhal710r1_S002g00984	CEG41658.1
Plhal710r1_S002g00985	nd
Plhal710r1_S002g00986	nd
Plhal710r1_S002g00987	CEG37840.1
Plhal710r1_S002g00988	CEG37839.1
Plhal710r1_S002g00989	nd
Plhal710r1_S002g00990	nd
Plhal710r1_S002g00991	nd
Plhal710r1_S002g00992	CEG37838.1
Plhal710r1_S002g00993	nd
Plhal710r1_S002g00994	nd
Plhal710r1_S002g00995	nd
Plhal710r1_S002g00996	nd
Plhal710r1_S002g00997	nd
Plhal710r1_S002g00998	nd
Plhal710r1_S002g00999	nd
Plhal710r1_S002g01000	nd
Plhal710r1_S002g01001	nd
Plhal710r1_S002g01002	CEG50169.1
Plhal710r1_S002g01003	CEG50168.1
Plhal710r1_S002g01004	nd
Plhal710r1_S002g01005	CEG50167.1
Plhal710r1_S002g01006	nd
Plhal710r1_S002g01007	nd
Plhal710r1_S002g01008	nd
Plhal710r1_S002g01009	CEG35910.1
Plhal710r1_S002g01010	CEG35909.1
Plhal710r1_S002g01011	nd
Plhal710r1_S002g01012	CEG35908.1
Plhal710r1_S002g01013	CEG35907.1
Plhal710r1_S002g01014	CEG35906.1
Plhal710r1_S002g01015	CEG35905.1
Plhal710r1_S002g01016	CEG35904.1
Plhal710r1_S002g01017	CEG35903.1
Plhal710r1_S002g01018	CEG35902.1
Plhal710r1_S002g01019	CEG35901.1
Plhal710r1_S002g01020	CEG35900.1
Plhal710r1_S002g01021	CEG35899.1
Plhal710r1_S002g01022	CEG49071.1
Plhal710r1_S002g01023	CEG49070.1
Plhal710r1_S002g01024	CEG49069.1
Plhal710r1_S002g01025	CEG49068.1
Plhal710r1_S002g01026	CEG46764.1
Plhal710r1_S002g01027	nd
Plhal710r1_S002g01028	CEG38190.1
Plhal710r1_S002g01029	CEG38189.1
Plhal710r1_S002g01030	CEG38188.1
Plhal710r1_S002g01031	nd
Plhal710r1_S002g01032	CEG38187.1
Plhal710r1_S002g01033	CEG38185.1
Plhal710r1_S002g01034	CEG38184.1
Plhal710r1_S002g01035	nd
Plhal710r1_S002g01036	CEG38183.1
Plhal710r1_S002g01037	CEG38182.1
Plhal710r1_S002g01038	nd
Plhal710r1_S002g01039	nd
Plhal710r1_S002g01040	nd
Plhal710r1_S002g01041	nd
Plhal710r1_S002g01042	nd
Plhal710r1_S002g01043	CEG38179.1
Plhal710r1_S002g01044	nd
Plhal710r1_S002g01045	nd
Plhal710r1_S002g01046	CEG38178.1
Plhal710r1_S002g01047	CEG38177.1
Plhal710r1_S002g01048	nd
Plhal710r1_S002g01049	nd
Plhal710r1_S002g01050	nd
Plhal710r1_S002g01051	nd
Plhal710r1_S002g01052	CEG38173.1
Plhal710r1_S002g01053	CEG38172.1
Plhal710r1_S002g01054	CEG38171.1
Plhal710r1_S002g01055	CEG38170.1
Plhal710r1_S002g01056	CEG38169.1
Plhal710r1_S002g01057	CEG46595.1
Plhal710r1_S002g01058	CEG41374.1
Plhal710r1_S002g01059	CEG46596.1
Plhal710r1_S002g01060	nd
Plhal710r1_S002g01061	nd
Plhal710r1_S002g01062	nd
Plhal710r1_S002g01063	CEG46598.1
Plhal710r1_S002g01064	CEG46599.1
Plhal710r1_S002g01065	CEG46600.1
Plhal710r1_S002g01066	CEG46601.1
Plhal710r1_S002g01067	CEG46602.1
Plhal710r1_S002g01068	CEG46603.1
Plhal710r1_S002g01069	CEG46604.1
Plhal710r1_S002g01070	CEG46605.1
Plhal710r1_S002g01071	nd
Plhal710r1_S002g01072	CEG46606.1
Plhal710r1_S002g01073	CEG46607.1
Plhal710r1_S002g01074	nd
Plhal710r1_S002g01075	nd
Plhal710r1_S002g01076	nd
Plhal710r1_S002g01077	CEG46609.1
Plhal710r1_S002g01078	CEG46610.1
Plhal710r1_S002g01079	CEG46611.1
Plhal710r1_S002g01080	CEG46612.1
Plhal710r1_S002g01081	CEG39573.1
Plhal710r1_S002g01082	CEG39572.1
Plhal710r1_S002g01083	CEG39571.1
Plhal710r1_S002g01084	nd
Plhal710r1_S002g01085	nd
Plhal710r1_S002g01086	nd
Plhal710r1_S002g01087	CEG39569.1
Plhal710r1_S002g01088	CEG39568.1
Plhal710r1_S002g01089	CEG39567.1
Plhal710r1_S002g01090	CEG39566.1
Plhal710r1_S002g01091	CEG39565.1
Plhal710r1_S002g01092	CEG39564.1
Plhal710r1_S002g01093	nd
Plhal710r1_S002g01094	nd
Plhal710r1_S002g01096	nd
Plhal710r1_S002g01097	nd
Plhal710r1_S002g01098	nd
Plhal710r1_S002g01099	nd
Plhal710r1_S002g01100	nd
Plhal710r1_S002g01101	nd
Plhal710r1_S002g01102	nd
Plhal710r1_S002g01103	nd
Plhal710r1_S002g01104	CEG42079.1
Plhal710r1_S002g01105	nd
Plhal710r1_S002g01106	nd
Plhal710r1_S002g01107	nd
Plhal710r1_S002g01108	nd
Plhal710r1_S002g01109	nd
Plhal710r1_S002g01110	nd
Plhal710r1_S002g01111	CEG48508.1
Plhal710r1_S002g01112	CEG36511.1
Plhal710r1_S002g01113	nd
Plhal710r1_S002g01114	CEG36512.1
Plhal710r1_S002g01115	CEG36513.1
Plhal710r1_S002g01116	CEG36514.1
Plhal710r1_S002g01117	CEG36515.1
Plhal710r1_S002g01118	CEG36516.1
Plhal710r1_S002g01119	CEG36517.1
Plhal710r1_S002g01120	nd
Plhal710r1_S002g01121	CEG36518.1
Plhal710r1_S002g01122	CEG36519.1
Plhal710r1_S002g01123	CEG36520.1
Plhal710r1_S002g01124	CEG36521.1
Plhal710r1_S002g01125	CEG36522.1
Plhal710r1_S002g01126	CEG36523.1
Plhal710r1_S002g01127	CEG36524.1
Plhal710r1_S002g01128	CEG36525.1
Plhal710r1_S002g01129	CEG36526.1
Plhal710r1_S002g01130	nd
Plhal710r1_S002g01131	CEG41009.1
Plhal710r1_S002g01132	nd
Plhal710r1_S002g01133	CEG41010.1
Plhal710r1_S002g01134	CEG41011.1
Plhal710r1_S002g01135	nd
Plhal710r1_S002g01136	nd
Plhal710r1_S002g01137	nd
Plhal710r1_S002g01138	nd
Plhal710r1_S002g01139	nd
Plhal710r1_S002g01140	nd
Plhal710r1_S002g01141	nd
Plhal710r1_S002g01142	nd
Plhal710r1_S002g01143	nd
Plhal710r1_S002g01144	nd
Plhal710r1_S002g01145	CEG39844.1
Plhal710r1_S002g01146	nd
Plhal710r1_S002g01147	nd
Plhal710r1_S002g01148	nd
Plhal710r1_S002g01149	nd
Plhal710r1_S002g01150	nd
Plhal710r1_S002g01151	CEG46714.1
Plhal710r1_S002g01152	CEG35390.1
Plhal710r1_S002g01153	nd
Plhal710r1_S002g01154	CEG35391.1
Plhal710r1_S002g01155	CEG35392.1
Plhal710r1_S002g01156	CEG35393.1
Plhal710r1_S002g01157	nd
Plhal710r1_S002g01158	nd
Plhal710r1_S002g01159	nd
Plhal710r1_S002g01160	nd
Plhal710r1_S002g01161	nd
Plhal710r1_S002g01162	nd
Plhal710r1_S002g01163	nd
Plhal710r1_S002g01164	CEG35395.1
Plhal710r1_S002g01165	nd
Plhal710r1_S002g01166	CEG43098.1
Plhal710r1_S002g01167	CEG43099.1
Plhal710r1_S002g01168	CEG43100.1
Plhal710r1_S002g01169	CEG43101.1
Plhal710r1_S002g01170	CEG43102.1
Plhal710r1_S002g01171	CEG43103.1
Plhal710r1_S002g01172	nd
Plhal710r1_S002g01173	nd
Plhal710r1_S002g01174	nd
Plhal710r1_S002g01175	nd
Plhal710r1_S002g01176	nd
Plhal710r1_S002g01177	nd
Plhal710r1_S002g01178	nd
Plhal710r1_S002g01179	nd
Plhal710r1_S002g01180	nd
Plhal710r1_S002g01181	CEG47790.1
Plhal710r1_S002g01182	nd
Plhal710r1_S002g01183	nd
Plhal710r1_S002g01184	nd
Plhal710r1_S002g01185	nd
Plhal710r1_S002g01186	nd
Plhal710r1_S002g01187	nd
Plhal710r1_S002g01188	nd
Plhal710r1_S002g01189	nd
Plhal710r1_S002g01190	CEG47301.1
Plhal710r1_S002g01191	CEG47300.1
Plhal710r1_S002g01192	CEG47299.1
Plhal710r1_S002g01194	nd
Plhal710r1_S002g01195	nd
Plhal710r1_S002g01196	nd
Plhal710r1_S002g01197	nd
Plhal710r1_S002g01198	nd
Plhal710r1_S002g01199	nd
Plhal710r1_S002g01200	nd
Plhal710r1_S002g01201	nd
Plhal710r1_S002g01202	nd
Plhal710r1_S002g01203	nd
Plhal710r1_S002g01204	nd
Plhal710r1_S002g01205	CEG41216.1
Plhal710r1_S002g01206	CEG41217.1
Plhal710r1_S002g01207	nd
Plhal710r1_S002g01208	CEG41218.1
Plhal710r1_S002g01209	CEG41219.1
Plhal710r1_S002g01210	nd
Plhal710r1_S002g01211	nd
Plhal710r1_S002g01212	nd
Plhal710r1_S002g01213	nd
Plhal710r1_S002g01214	nd
Plhal710r1_S002g01215	nd
Plhal710r1_S002g01216	nd
Plhal710r1_S002g01217	nd
Plhal710r1_S002g01218	nd
Plhal710r1_S002g01219	nd
Plhal710r1_S002g01220	nd
Plhal710r1_S002g01221	nd
Plhal710r1_S002g01222	nd
Plhal710r1_S002g01223	nd
Plhal710r1_S002g01224	nd
Plhal710r1_S002g01225	nd
Plhal710r1_S002g01226	nd
Plhal710r1_S002g01227	nd
Plhal710r1_S002g01228	nd
Plhal710r1_S002g01229	nd
Plhal710r1_S002g01230	nd
Plhal710r1_S002g01231	CEG42533.1
Plhal710r1_S002g01232	CEG42532.1
Plhal710r1_S002g01233	nd
Plhal710r1_S002g01234	CEG42531.1
Plhal710r1_S002g01235	nd
Plhal710r1_S002g01236	nd
Plhal710r1_S002g01237	nd
Plhal710r1_S002g01238	nd
Plhal710r1_S002g01239	nd
Plhal710r1_S002g01240	nd
Plhal710r1_S002g01241	nd
Plhal710r1_S002g01242	CEG39366.1
Plhal710r1_S002g01243	CEG39367.1
Plhal710r1_S002g01244	CEG39368.1
Plhal710r1_S002g01245	CEG40783.1
Plhal710r1_S002g01246	CEG40782.1
Plhal710r1_S002g01247	CEG40781.1
Plhal710r1_S002g01248	nd
Plhal710r1_S002g01249	CEG40779.1
Plhal710r1_S002g01250	CEG40778.1
Plhal710r1_S002g01251	nd
Plhal710r1_S002g01252	nd
Plhal710r1_S002g01253	nd
Plhal710r1_S002g01254	nd
Plhal710r1_S002g01255	nd
Plhal710r1_S002g01256	nd
Plhal710r1_S002g01257	nd
Plhal710r1_S002g01258	nd
Plhal710r1_S002g01259	nd
Plhal710r1_S002g01260	nd
Plhal710r1_S002g01261	nd
Plhal710r1_S002g01262	nd
Plhal710r1_S002g01263	nd
Plhal710r1_S002g01264	nd
Plhal710r1_S002g01265	nd
Plhal710r1_S002g01266	nd
Plhal710r1_S002g01267	CEG39994.1
Plhal710r1_S002g01268	CEG39993.1
Plhal710r1_S002g01269	CEG39992.1
Plhal710r1_S002g01270	CEG39989.1
Plhal710r1_S002g01271	CEG39988.1
Plhal710r1_S002g01272	CEG39987.1
Plhal710r1_S002g01273	nd
Plhal710r1_S002g01274	nd
Plhal710r1_S002g01275	nd
Plhal710r1_S002g01276	nd
Plhal710r1_S002g01277	CEG38280.1
Plhal710r1_S002g01278	CEG38281.1
Plhal710r1_S002g01279	CEG38282.1
Plhal710r1_S002g01280	nd
Plhal710r1_S002g01281	CEG49837.1
Plhal710r1_S002g01282	CEG49838.1
Plhal710r1_S002g01283	nd
Plhal710r1_S002g01284	CEG49839.1
Plhal710r1_S002g01285	CEG49840.1
Plhal710r1_S002g01286	CEG49841.1
Plhal710r1_S002g01287	nd
Plhal710r1_S002g01288	CEG38375.1
Plhal710r1_S002g01289	CEG38376.1
Plhal710r1_S002g01290	nd
Plhal710r1_S002g01291	nd
Plhal710r1_S002g01292	CEG48121.1
Plhal710r1_S002g01293	CEG48120.1
Plhal710r1_S002g01294	nd
Plhal710r1_S002g01295	CEG48119.1
Plhal710r1_S002g01296	nd
Plhal710r1_S002g01297	CEG38808.1
Plhal710r1_S002g01298	nd
Plhal710r1_S002g01299	nd
Plhal710r1_S002g01300	nd
Plhal710r1_S002g01301	nd
Plhal710r1_S002g01302	CEG49397.1
Plhal710r1_S002g01303	nd
Plhal710r1_S002g01304	CEG49396.1
Plhal710r1_S002g01305	CEG49395.1
Plhal710r1_S002g01306	nd
Plhal710r1_S002g01307	nd
Plhal710r1_S002g01308	nd
Plhal710r1_S002g01309	nd
Plhal710r1_S002g01310	nd
Plhal710r1_S002g01311	nd
Plhal710r1_S002g01312	CEG42046.1
Plhal710r1_S002g01313	CEG42047.1
Plhal710r1_S002g01314	CEG42048.1
Plhal710r1_S002g01315	nd
Plhal710r1_S002g01316	CEG42050.1
Plhal710r1_S002g01317	CEG42051.1
Plhal710r1_S002g01318	CEG42052.1
Plhal710r1_S002g01319	CEG42053.1
Plhal710r1_S002g01320	CEG42054.1
Plhal710r1_S002g01321	CEG42055.1
Plhal710r1_S002g01322	nd
Plhal710r1_S002g01323	CEG42056.1
Plhal710r1_S002g01324	nd
Plhal710r1_S002g01325	nd
Plhal710r1_S002g01326	CEG47638.1
Plhal710r1_S002g01327	CEG47637.1
Plhal710r1_S002g01328	nd
Plhal710r1_S002g01329	nd
Plhal710r1_S002g01330	nd
Plhal710r1_S002g01331	CEG47634.1
Plhal710r1_S002g01332	CEG47633.1
Plhal710r1_S002g01333	nd
Plhal710r1_S002g01334	nd
Plhal710r1_S002g01335	nd
Plhal710r1_S002g01336	CEG36226.1
Plhal710r1_S002g01337	CEG36227.1
Plhal710r1_S002g01338	CEG36228.1
Plhal710r1_S002g01339	CEG36229.1
Plhal710r1_S002g01340	CEG36230.1
Plhal710r1_S002g01341	nd
Plhal710r1_S002g01342	nd
Plhal710r1_S002g01343	CEG36231.1
Plhal710r1_S002g01344	nd
Plhal710r1_S002g01345	CEG36232.1
Plhal710r1_S002g01346	nd
Plhal710r1_S002g01347	nd
Plhal710r1_S002g01348	nd
Plhal710r1_S002g01349	nd
Plhal710r1_S002g01350	nd
Plhal710r1_S002g01351	nd
Plhal710r1_S002g01352	nd
Plhal710r1_S002g01353	CEG38167.1
Plhal710r1_S002g01354	CEG38166.1
Plhal710r1_S002g01355	CEG38165.1
Plhal710r1_S002g01356	CEG38164.1
Plhal710r1_S002g01357	nd
Plhal710r1_S002g01358	nd
Plhal710r1_S002g01359	CEG38163.1
Plhal710r1_S002g01360	nd
Plhal710r1_S002g01361	CEG38162.1
Plhal710r1_S002g01362	nd
Plhal710r1_S002g01363	CEG38161.1
Plhal710r1_S002g01364	CEG38160.1
Plhal710r1_S002g01365	CEG38159.1
Plhal710r1_S002g01366	CEG38158.1
Plhal710r1_S002g01367	CEG38157.1
Plhal710r1_S002g01368	nd
Plhal710r1_S002g01369	nd
Plhal710r1_S002g01370	nd
Plhal710r1_S002g01371	nd
Plhal710r1_S002g01372	nd
Plhal710r1_S002g01373	CEG40367.1
Plhal710r1_S002g01374	CEG40366.1
Plhal710r1_S002g01375	CEG40365.1
Plhal710r1_S002g01376	CEG40364.1
Plhal710r1_S002g01377	CEG40363.1
Plhal710r1_S002g01378	CEG40362.1
Plhal710r1_S002g01379	CEG40361.1
Plhal710r1_S002g01380	CEG40360.1
Plhal710r1_S002g01381	nd
Plhal710r1_S002g01382	nd
Plhal710r1_S002g01383	CEG40359.1
Plhal710r1_S002g01384	CEG46070.1
Plhal710r1_S002g01385	nd
Plhal710r1_S002g01386	CEG49524.1
Plhal710r1_S002g01387	CEG49523.1
Plhal710r1_S002g01388	nd
Plhal710r1_S002g01389	nd
Plhal710r1_S002g01390	CEG49521.1
Plhal710r1_S002g01391	CEG49520.1
Plhal710r1_S002g01392	CEG49519.1
Plhal710r1_S002g01393	nd
Plhal710r1_S002g01394	CEG43477.1
Plhal710r1_S002g01395	CEG43478.1
Plhal710r1_S002g01396	nd
Plhal710r1_S002g01397	CEG43479.1
Plhal710r1_S002g01398	CEG43480.1
Plhal710r1_S002g01399	CEG43481.1
Plhal710r1_S002g01400	CEG43482.1
Plhal710r1_S002g01401	CEG43483.1
Plhal710r1_S002g01402	CEG43484.1
Plhal710r1_S002g01403	CEG50089.1
Plhal710r1_S002g01404	CEG50088.1
Plhal710r1_S002g01405	nd
Plhal710r1_S002g01406	CEG50086.1
Plhal710r1_S002g01407	CEG44947.1
Plhal710r1_S002g01408	nd
Plhal710r1_S002g01409	nd
Plhal710r1_S002g01410	nd
Plhal710r1_S002g01411	nd
Plhal710r1_S002g01412	nd
Plhal710r1_S002g01413	nd
Plhal710r1_S002g01414	nd
Plhal710r1_S002g01415	nd
Plhal710r1_S002g01416	nd
Plhal710r1_S002g01417	CEG37068.1
Plhal710r1_S002g01418	CEG37067.1
Plhal710r1_S002g01419	CEG37066.1
Plhal710r1_S002g01420	CEG37065.1
Plhal710r1_S002g01421	CEG37064.1
Plhal710r1_S002g01422	nd
Plhal710r1_S002g01423	CEG37063.1
Plhal710r1_S002g01424	nd
Plhal710r1_S002g01425	nd
Plhal710r1_S002g01426	nd
Plhal710r1_S002g01427	nd
Plhal710r1_S002g01428	CEG36141.1
Plhal710r1_S002g01429	nd
Plhal710r1_S002g01430	nd
Plhal710r1_S002g01431	nd
Plhal710r1_S002g01432	nd
Plhal710r1_S002g01433	CEG36139.1
Plhal710r1_S002g01434	nd
Plhal710r1_S002g01435	nd
Plhal710r1_S002g01436	nd
Plhal710r1_S002g01437	nd
Plhal710r1_S002g01438	nd
Plhal710r1_S002g01439	nd
Plhal710r1_S002g01440	nd
Plhal710r1_S002g01441	nd
Plhal710r1_S002g01442	nd
Plhal710r1_S002g01443	nd
Plhal710r1_S002g01444	nd
Plhal710r1_S002g01445	nd
Plhal710r1_S002g01446	CEG36136.1
Plhal710r1_S002g01447	CEG36135.1
Plhal710r1_S002g01448	CEG36236.1
Plhal710r1_S002g01449	nd
Plhal710r1_S002g01450	nd
Plhal710r1_S002g01451	nd
Plhal710r1_S002g01452	CEG36234.1
Plhal710r1_S002g01453	nd
Plhal710r1_S002g01454	CEG36233.1
Plhal710r1_S002g01455	nd
Plhal710r1_S002g01456	CEG44506.1
Plhal710r1_S002g01457	nd
Plhal710r1_S002g01458	nd
Plhal710r1_S002g01459	nd
Plhal710r1_S002g01460	CEG44504.1
Plhal710r1_S002g01461	CEG44503.1
Plhal710r1_S002g01462	CEG44502.1
Plhal710r1_S002g01463	CEG44501.1
Plhal710r1_S002g01464	CEG44500.1
Plhal710r1_S002g01465	nd
Plhal710r1_S002g01466	nd
Plhal710r1_S002g01467	nd
Plhal710r1_S002g01469	CEG46981.1
Plhal710r1_S002g01470	CEG46982.1
Plhal710r1_S002g01471	nd
Plhal710r1_S002g01472	nd
Plhal710r1_S002g01473	nd
Plhal710r1_S002g01474	nd
Plhal710r1_S002g01475	nd
Plhal710r1_S002g01476	nd
Plhal710r1_S002g01477	nd
Plhal710r1_S002g01478	nd
Plhal710r1_S002g01479	nd
Plhal710r1_S002g01480	nd
Plhal710r1_S002g01481	nd
Plhal710r1_S002g01482	CEG35665.1
Plhal710r1_S002g01483	CEG35666.1
Plhal710r1_S002g01484	CEG35667.1
Plhal710r1_S002g01485	CEG35668.1
Plhal710r1_S002g01486	nd
Plhal710r1_S002g01487	nd
Plhal710r1_S002g01488	nd
Plhal710r1_S002g01489	nd
Plhal710r1_S002g01490	nd
Plhal710r1_S002g01491	nd
Plhal710r1_S002g01492	nd
Plhal710r1_S002g01493	nd
Plhal710r1_S002g01494	nd
Plhal710r1_S002g01495	nd
Plhal710r1_S002g01496	nd
Plhal710r1_S002g01497	nd
Plhal710r1_S002g01498	nd
Plhal710r1_S002g01499	nd
Plhal710r1_S002g01500	nd
Plhal710r1_S002g01501	CEG47474.1
Plhal710r1_S002g01502	nd
Plhal710r1_S002g01503	nd
Plhal710r1_S002g01504	CEG49639.1
Plhal710r1_S002g01505	CEG49640.1
Plhal710r1_S002g01506	CEG41975.1
Plhal710r1_S002g01507	nd
Plhal710r1_S002g01508	nd
Plhal710r1_S002g01509	nd
Plhal710r1_S002g01510	nd
Plhal710r1_S002g01511	nd
Plhal710r1_S002g01512	nd
Plhal710r1_S002g01513	nd
Plhal710r1_S002g01514	CEG37747.1
Plhal710r1_S002g01515	CEG37746.1
Plhal710r1_S002g01516	CEG37745.1
Plhal710r1_S002g01517	nd
Plhal710r1_S002g01518	CEG37744.1
Plhal710r1_S002g01519	CEG37743.1
Plhal710r1_S002g01520	CEG37742.1
Plhal710r1_S002g01521	CEG37741.1
Plhal710r1_S002g01522	CEG37740.1
Plhal710r1_S002g01523	CEG37739.1
Plhal710r1_S002g01524	CEG37738.1
Plhal710r1_S002g01525	CEG37737.1
Plhal710r1_S002g01526	CEG37736.1
Plhal710r1_S002g01527	CEG37735.1
Plhal710r1_S002g01528	CEG37734.1
Plhal710r1_S002g01529	nd
Plhal710r1_S002g01530	nd
Plhal710r1_S002g01531	nd
Plhal710r1_S002g01532	nd
Plhal710r1_S002g01533	nd
Plhal710r1_S002g01534	nd
Plhal710r1_S002g01535	nd
Plhal710r1_S002g01536	CEG50441.1
Plhal710r1_S002g01537	CEG50440.1
Plhal710r1_S002g01538	CEG50439.1
Plhal710r1_S002g01539	CEG40682.1
Plhal710r1_S002g01540	CEG40681.1
Plhal710r1_S002g01541	CEG40680.1
Plhal710r1_S002g01542	CEG40679.1
Plhal710r1_S002g01543	CEG40678.1
Plhal710r1_S002g01544	CEG40677.1
Plhal710r1_S002g01545	CEG40676.1
Plhal710r1_S002g01546	nd
Plhal710r1_S002g01547	nd
Plhal710r1_S002g01548	nd
Plhal710r1_S002g01549	nd
Plhal710r1_S002g01550	CEG44033.1
Plhal710r1_S002g01551	CEG44032.1
Plhal710r1_S002g01552	CEG44031.1
Plhal710r1_S002g01553	CEG44030.1
Plhal710r1_S002g01554	nd
Plhal710r1_S002g01555	nd
Plhal710r1_S002g01556	nd
Plhal710r1_S002g01557	nd
Plhal710r1_S002g01558	nd
Plhal710r1_S002g01559	nd
Plhal710r1_S002g01560	nd
Plhal710r1_S002g01561	nd
Plhal710r1_S002g01562	nd
Plhal710r1_S002g01563	CEG44021.1
Plhal710r1_S002g01564	CEG44020.1
Plhal710r1_S002g01565	nd
Plhal710r1_S002g01566	nd
Plhal710r1_S002g01567	nd
Plhal710r1_S002g01568	nd
Plhal710r1_S002g01569	nd
Plhal710r1_S002g01570	nd
Plhal710r1_S002g01571	nd
Plhal710r1_S002g01572	nd
Plhal710r1_S002g01573	nd
Plhal710r1_S002g01574	nd
Plhal710r1_S002g01575	nd
Plhal710r1_S002g01576	nd
Plhal710r1_S002g01577	nd
Plhal710r1_S002g01578	nd
Plhal710r1_S002g01579	CEG44017.1
Plhal710r1_S002g01580	nd
Plhal710r1_S002g01581	CEG44016.1
Plhal710r1_S002g01582	CEG44015.1
Plhal710r1_S002g01583	CEG44014.1
Plhal710r1_S002g01584	nd
Plhal710r1_S002g01585	CEG44013.1
Plhal710r1_S002g01586	CEG44012.1
Plhal710r1_S002g01587	CEG44011.1
Plhal710r1_S002g01588	CEG44010.1
Plhal710r1_S002g01589	CEG44009.1
Plhal710r1_S002g01590	CEG44008.1
Plhal710r1_S002g01591	nd
Plhal710r1_S002g01592	CEG44007.1
Plhal710r1_S002g01593	nd
Plhal710r1_S002g01594	nd
Plhal710r1_S002g01595	nd
Plhal710r1_S002g01596	nd
Plhal710r1_S002g01597	nd
Plhal710r1_S002g01598	CEG44006.1
Plhal710r1_S002g01599	CEG45822.1
Plhal710r1_S002g01600	nd
Plhal710r1_S002g01601	CEG45824.1
Plhal710r1_S002g01602	nd
Plhal710r1_S002g01603	nd
Plhal710r1_S002g01604	nd
Plhal710r1_S002g01605	nd
Plhal710r1_S002g01606	nd
Plhal710r1_S002g01607	nd
Plhal710r1_S002g01608	CEG45029.1
Plhal710r1_S002g01609	nd
Plhal710r1_S002g01610	CEG48210.1
Plhal710r1_S002g01611	CEG48211.1
Plhal710r1_S002g01612	CEG48212.1
Plhal710r1_S002g01613	CEG48213.1
Plhal710r1_S002g01614	CEG48214.1
Plhal710r1_S002g01615	nd
Plhal710r1_S002g01616	nd
Plhal710r1_S002g01617	nd
Plhal710r1_S002g01618	CEG48215.1
Plhal710r1_S002g01619	CEG48216.1
Plhal710r1_S002g01620	nd
Plhal710r1_S002g01621	nd
Plhal710r1_S002g01622	nd
Plhal710r1_S003g01623	nd
Plhal710r1_S003g01624	nd
Plhal710r1_S003g01625	nd
Plhal710r1_S003g01626	nd
Plhal710r1_S003g01627	nd
Plhal710r1_S003g01628	nd
Plhal710r1_S003g01629	CEG41804.1
Plhal710r1_S003g01630	nd
Plhal710r1_S003g01631	nd
Plhal710r1_S003g01632	nd
Plhal710r1_S003g01633	nd
Plhal710r1_S003g01634	nd
Plhal710r1_S003g01635	nd
Plhal710r1_S003g01636	nd
Plhal710r1_S003g01637	nd
Plhal710r1_S003g01638	nd
Plhal710r1_S003g01639	nd
Plhal710r1_S003g01640	nd
Plhal710r1_S003g01641	nd
Plhal710r1_S003g01642	nd
Plhal710r1_S003g01643	nd
Plhal710r1_S003g01644	nd
Plhal710r1_S003g01645	nd
Plhal710r1_S003g01646	nd
Plhal710r1_S003g01647	nd
Plhal710r1_S003g01648	CEG40511.1
Plhal710r1_S003g01649	nd
Plhal710r1_S003g01650	nd
Plhal710r1_S003g01651	CEG46730.1
Plhal710r1_S003g01652	CEG46729.1
Plhal710r1_S003g01653	nd
Plhal710r1_S003g01654	nd
Plhal710r1_S003g01655	nd
Plhal710r1_S003g01656	nd
Plhal710r1_S003g01657	nd
Plhal710r1_S003g01658	nd
Plhal710r1_S003g01659	nd
Plhal710r1_S003g01660	nd
Plhal710r1_S003g01661	nd
Plhal710r1_S003g01662	nd
Plhal710r1_S003g01663	nd
Plhal710r1_S003g01664	nd
Plhal710r1_S003g01665	nd
Plhal710r1_S003g01666	nd
Plhal710r1_S003g01667	nd
Plhal710r1_S003g01668	nd
Plhal710r1_S003g01669	CEG37976.1
Plhal710r1_S003g01670	CEG43923.1
Plhal710r1_S003g01671	CEG43257.1
Plhal710r1_S003g01672	nd
Plhal710r1_S003g01673	nd
Plhal710r1_S003g01674	nd
Plhal710r1_S003g01675	CEG50498.1
Plhal710r1_S003g01676	CEG50497.1
Plhal710r1_S003g01677	nd
Plhal710r1_S003g01678	nd
Plhal710r1_S003g01679	nd
Plhal710r1_S003g01680	nd
Plhal710r1_S003g01681	nd
Plhal710r1_S003g01682	CEG50496.1
Plhal710r1_S003g01683	CEG50495.1
Plhal710r1_S003g01684	CEG50494.1
Plhal710r1_S003g01685	nd
Plhal710r1_S003g01686	CEG50492.1
Plhal710r1_S003g01687	CEG50491.1
Plhal710r1_S003g01688	CEG50490.1
Plhal710r1_S003g01689	CEG50489.1
Plhal710r1_S003g01690	CEG50488.1
Plhal710r1_S003g01691	CEG50487.1
Plhal710r1_S003g01692	nd
Plhal710r1_S003g01693	nd
Plhal710r1_S003g01694	nd
Plhal710r1_S003g01695	nd
Plhal710r1_S003g01696	nd
Plhal710r1_S003g01697	nd
Plhal710r1_S003g01698	nd
Plhal710r1_S003g01699	nd
Plhal710r1_S003g01700	nd
Plhal710r1_S003g01701	CEG50485.1
Plhal710r1_S003g01702	nd
Plhal710r1_S003g01703	CEG50484.1
Plhal710r1_S003g01704	nd
Plhal710r1_S003g01705	CEG50483.1
Plhal710r1_S003g01706	nd
Plhal710r1_S003g01707	nd
Plhal710r1_S003g01708	nd
Plhal710r1_S003g01709	nd
Plhal710r1_S003g01710	nd
Plhal710r1_S003g01711	nd
Plhal710r1_S003g01712	nd
Plhal710r1_S003g01713	nd
Plhal710r1_S003g01714	CEG40018.1
Plhal710r1_S003g01715	CEG40017.1
Plhal710r1_S003g01716	nd
Plhal710r1_S003g01717	nd
Plhal710r1_S003g01718	nd
Plhal710r1_S003g01719	nd
Plhal710r1_S003g01720	nd
Plhal710r1_S003g01721	nd
Plhal710r1_S003g01722	nd
Plhal710r1_S003g01723	CEG39563.1
Plhal710r1_S003g01724	CEG39562.1
Plhal710r1_S003g01725	CEG36327.1
Plhal710r1_S003g01726	nd
Plhal710r1_S003g01727	nd
Plhal710r1_S003g01728	nd
Plhal710r1_S003g01729	CEG36329.1
Plhal710r1_S003g01730	nd
Plhal710r1_S003g01731	nd
Plhal710r1_S003g01732	nd
Plhal710r1_S003g01733	nd
Plhal710r1_S003g01734	nd
Plhal710r1_S003g01735	nd
Plhal710r1_S003g01736	nd
Plhal710r1_S003g01737	nd
Plhal710r1_S003g01738	nd
Plhal710r1_S003g01739	nd
Plhal710r1_S003g01740	nd
Plhal710r1_S003g01741	nd
Plhal710r1_S003g01742	CEG40383.1
Plhal710r1_S003g01743	CEG40384.1
Plhal710r1_S003g01744	CEG40386.1
Plhal710r1_S003g01745	CEG40387.1
Plhal710r1_S003g01746	nd
Plhal710r1_S003g01747	CEG40388.1
Plhal710r1_S003g01748	CEG40389.1
Plhal710r1_S003g01749	CEG40390.1
Plhal710r1_S003g01750	CEG40391.1
Plhal710r1_S003g01751	CEG40392.1
Plhal710r1_S003g01752	CEG40393.1
Plhal710r1_S003g01753	CEG40394.1
Plhal710r1_S003g01754	CEG40395.1
Plhal710r1_S003g01755	CEG40396.1
Plhal710r1_S003g01756	CEG40397.1
Plhal710r1_S003g01757	CEG40398.1
Plhal710r1_S003g01758	nd
Plhal710r1_S003g01759	CEG49693.1
Plhal710r1_S003g01760	nd
Plhal710r1_S003g01761	nd
Plhal710r1_S003g01762	nd
Plhal710r1_S003g01763	nd
Plhal710r1_S003g01764	nd
Plhal710r1_S003g01765	nd
Plhal710r1_S003g01766	nd
Plhal710r1_S003g01767	nd
Plhal710r1_S003g01768	nd
Plhal710r1_S003g01769	CEG35279.1
Plhal710r1_S003g01770	CEG35280.1
Plhal710r1_S003g01771	CEG35281.1
Plhal710r1_S003g01772	CEG35282.1
Plhal710r1_S003g01773	nd
Plhal710r1_S003g01774	CEG35283.1
Plhal710r1_S003g01775	CEG35284.1
Plhal710r1_S003g01776	CEG35285.1
Plhal710r1_S003g01777	nd
Plhal710r1_S003g01778	nd
Plhal710r1_S003g01779	nd
Plhal710r1_S003g01780	nd
Plhal710r1_S003g01781	nd
Plhal710r1_S003g01782	nd
Plhal710r1_S003g01783	nd
Plhal710r1_S003g01784	nd
Plhal710r1_S003g01785	CEG44911.1
Plhal710r1_S003g01786	nd
Plhal710r1_S003g01787	nd
Plhal710r1_S003g01788	nd
Plhal710r1_S003g01789	nd
Plhal710r1_S003g01790	nd
Plhal710r1_S003g01791	nd
Plhal710r1_S003g01792	nd
Plhal710r1_S003g01793	nd
Plhal710r1_S003g01794	CEG44913.1
Plhal710r1_S003g01795	CEG44914.1
Plhal710r1_S003g01796	nd
Plhal710r1_S003g01797	nd
Plhal710r1_S003g01798	nd
Plhal710r1_S003g01799	nd
Plhal710r1_S003g01800	nd
Plhal710r1_S003g01801	nd
Plhal710r1_S003g01802	nd
Plhal710r1_S003g01803	nd
Plhal710r1_S003g01804	nd
Plhal710r1_S003g01805	CEG36501.1
Plhal710r1_S003g01806	nd
Plhal710r1_S003g01807	nd
Plhal710r1_S003g01808	CEG36500.1
Plhal710r1_S003g01809	nd
Plhal710r1_S003g01810	CEG36499.1
Plhal710r1_S003g01811	nd
Plhal710r1_S003g01812	nd
Plhal710r1_S003g01813	nd
Plhal710r1_S003g01814	nd
Plhal710r1_S003g01815	nd
Plhal710r1_S003g01816	nd
Plhal710r1_S003g01817	nd
Plhal710r1_S003g01818	nd
Plhal710r1_S003g01819	nd
Plhal710r1_S003g01820	nd
Plhal710r1_S003g01821	CEG36497.1
Plhal710r1_S003g01822	nd
Plhal710r1_S003g01823	CEG36496.1
Plhal710r1_S003g01824	nd
Plhal710r1_S003g01825	nd
Plhal710r1_S003g01826	nd
Plhal710r1_S003g01827	CEG35607.1
Plhal710r1_S003g01828	CEG35606.1
Plhal710r1_S003g01829	CEG35605.1
Plhal710r1_S003g01830	CEG35604.1
Plhal710r1_S003g01831	CEG35603.1
Plhal710r1_S003g01832	CEG35602.1
Plhal710r1_S003g01833	nd
Plhal710r1_S003g01834	nd
Plhal710r1_S003g01835	CEG35601.1
Plhal710r1_S003g01836	nd
Plhal710r1_S003g01837	nd
Plhal710r1_S003g01838	nd
Plhal710r1_S003g01839	nd
Plhal710r1_S003g01840	nd
Plhal710r1_S003g01841	CEG35599.1
Plhal710r1_S003g01842	CEG35598.1
Plhal710r1_S003g01843	CEG35597.1
Plhal710r1_S003g01844	CEG35596.1
Plhal710r1_S003g01845	nd
Plhal710r1_S003g01846	nd
Plhal710r1_S003g01847	nd
Plhal710r1_S003g01848	nd
Plhal710r1_S003g01849	CEG40604.1
Plhal710r1_S003g01850	nd
Plhal710r1_S003g01851	nd
Plhal710r1_S003g01852	CEG40603.1
Plhal710r1_S003g01853	nd
Plhal710r1_S003g01854	nd
Plhal710r1_S003g01855	CEG42550.1
Plhal710r1_S003g01856	nd
Plhal710r1_S003g01857	nd
Plhal710r1_S003g01858	CEG42548.1
Plhal710r1_S003g01859	nd
Plhal710r1_S003g01860	nd
Plhal710r1_S003g01861	CEG42547.1
Plhal710r1_S003g01862	nd
Plhal710r1_S003g01863	CEG46893.1
Plhal710r1_S003g01864	CEG46892.1
Plhal710r1_S003g01865	nd
Plhal710r1_S003g01866	nd
Plhal710r1_S003g01867	nd
Plhal710r1_S003g01868	nd
Plhal710r1_S003g01869	nd
Plhal710r1_S003g01870	nd
Plhal710r1_S003g01871	nd
Plhal710r1_S003g01872	nd
Plhal710r1_S003g01873	nd
Plhal710r1_S003g01874	nd
Plhal710r1_S003g01875	nd
Plhal710r1_S003g01876	nd
Plhal710r1_S003g01877	nd
Plhal710r1_S003g01878	nd
Plhal710r1_S003g01879	nd
Plhal710r1_S003g01880	nd
Plhal710r1_S003g01881	nd
Plhal710r1_S003g01882	nd
Plhal710r1_S003g01883	nd
Plhal710r1_S003g01884	nd
Plhal710r1_S003g01885	CEG47956.1
Plhal710r1_S003g01886	nd
Plhal710r1_S003g01887	nd
Plhal710r1_S003g01888	nd
Plhal710r1_S003g01889	CEG47953.1
Plhal710r1_S003g01890	CEG47952.1
Plhal710r1_S003g01891	nd
Plhal710r1_S003g01892	nd
Plhal710r1_S003g01893	nd
Plhal710r1_S003g01894	nd
Plhal710r1_S003g01895	nd
Plhal710r1_S003g01896	nd
Plhal710r1_S003g01897	nd
Plhal710r1_S003g01898	nd
Plhal710r1_S003g01899	nd
Plhal710r1_S003g01900	nd
Plhal710r1_S003g01901	nd
Plhal710r1_S003g01902	CEG50060.1
Plhal710r1_S003g01903	nd
Plhal710r1_S003g01904	nd
Plhal710r1_S003g01905	nd
Plhal710r1_S003g01906	nd
Plhal710r1_S003g01907	nd
Plhal710r1_S003g01908	CEG45327.1
Plhal710r1_S003g01909	CEG45328.1
Plhal710r1_S003g01910	nd
Plhal710r1_S003g01911	CEG45329.1
Plhal710r1_S003g01912	CEG45331.1
Plhal710r1_S003g01913	CEG45332.1
Plhal710r1_S003g01914	CEG45333.1
Plhal710r1_S003g01915	nd
Plhal710r1_S003g01916	CEG45335.1
Plhal710r1_S003g01917	nd
Plhal710r1_S003g01918	nd
Plhal710r1_S003g01919	nd
Plhal710r1_S003g01920	nd
Plhal710r1_S003g01921	CEG45337.1
Plhal710r1_S003g01922	CEG45338.1
Plhal710r1_S003g01923	CEG45339.1
Plhal710r1_S003g01924	CEG45340.1
Plhal710r1_S003g01925	nd
Plhal710r1_S003g01926	nd
Plhal710r1_S003g01927	CEG35781.1
Plhal710r1_S003g01928	nd
Plhal710r1_S003g01929	CEG35783.1
Plhal710r1_S003g01930	nd
Plhal710r1_S003g01931	nd
Plhal710r1_S003g01932	nd
Plhal710r1_S003g01933	nd
Plhal710r1_S003g01934	nd
Plhal710r1_S003g01935	nd
Plhal710r1_S003g01936	nd
Plhal710r1_S003g01937	nd
Plhal710r1_S003g01938	CEG35784.1
Plhal710r1_S003g01939	CEG35785.1
Plhal710r1_S003g01940	CEG35786.1
Plhal710r1_S003g01941	CEG35787.1
Plhal710r1_S003g01942	nd
Plhal710r1_S003g01943	nd
Plhal710r1_S003g01944	nd
Plhal710r1_S003g01945	CEG35788.1
Plhal710r1_S003g01946	CEG35789.1
Plhal710r1_S003g01947	nd
Plhal710r1_S003g01948	nd
Plhal710r1_S003g01949	nd
Plhal710r1_S003g01950	nd
Plhal710r1_S003g01951	CEG36100.1
Plhal710r1_S003g01952	CEG36099.1
Plhal710r1_S003g01953	CEG36098.1
Plhal710r1_S003g01954	CEG36097.1
Plhal710r1_S003g01955	CEG36096.1
Plhal710r1_S003g01956	nd
Plhal710r1_S003g01957	nd
Plhal710r1_S003g01958	nd
Plhal710r1_S003g01959	nd
Plhal710r1_S003g01960	nd
Plhal710r1_S003g01961	nd
Plhal710r1_S003g01962	nd
Plhal710r1_S003g01963	nd
Plhal710r1_S003g01964	CEG46547.1
Plhal710r1_S003g01965	CEG46546.1
Plhal710r1_S003g01966	nd
Plhal710r1_S003g01967	CEG46545.1
Plhal710r1_S003g01968	CEG46544.1
Plhal710r1_S003g01969	CEG46543.1
Plhal710r1_S003g01970	CEG46542.1
Plhal710r1_S003g01971	nd
Plhal710r1_S003g01972	nd
Plhal710r1_S003g01973	nd
Plhal710r1_S003g01974	nd
Plhal710r1_S003g01975	CEG46541.1
Plhal710r1_S003g01976	nd
Plhal710r1_S003g01977	nd
Plhal710r1_S003g01978	nd
Plhal710r1_S003g01979	nd
Plhal710r1_S003g01980	CEG45609.1
Plhal710r1_S003g01981	nd
Plhal710r1_S003g01982	CEG45610.1
Plhal710r1_S003g01983	CEG45611.1
Plhal710r1_S003g01984	CEG45612.1
Plhal710r1_S003g01985	nd
Plhal710r1_S003g01986	nd
Plhal710r1_S003g01987	nd
Plhal710r1_S003g01988	nd
Plhal710r1_S003g01989	nd
Plhal710r1_S003g01990	nd
Plhal710r1_S003g01991	nd
Plhal710r1_S003g01992	nd
Plhal710r1_S003g01993	nd
Plhal710r1_S003g01994	nd
Plhal710r1_S003g01995	CEG41648.1
Plhal710r1_S003g01996	CEG41649.1
Plhal710r1_S003g01997	nd
Plhal710r1_S003g01998	nd
Plhal710r1_S003g01999	nd
Plhal710r1_S003g02000	nd
Plhal710r1_S003g02001	nd
Plhal710r1_S003g02002	nd
Plhal710r1_S003g02003	nd
[truncated: 34,974 more rows]

## Sheet: Table S4
Table S4. Description of the 354 P halstedii RXLR effectors with indication of the 30 core effectors selected for functional analysis, and their protein sequence in P halstedii pathotype 710.
Gene accession pathotype 710	RXLR effector Name	Prediction method	Protein size	Signal peptide clivage site	Number of WY-fold domains	(C) RXLR protein conserved, (P) polymorphic among pathotypes	BlastP hits with other oomycete species (OS-Ph8-99-BIA4 excluded)	best reciprocal hit in the proteome of P. halstedii OS-Ph8-99-BlA4 (Sharma et al., 2015)	RPKM R_24hpi	RPKM S_24hpi	RPKM S_10dpi	Protein Sequence in pathotype 710
Plhal710r1_S008g05269	PhRXLR-C01	WIN/WHIS./HEUR./BLAST	138	25	-	C	0	nd	0.41532	0.422751	162.257	MRVPAFSSILHLFAAMGLLVDVLGALSHTTQTLHNNQRNATDRQLRAQDSRAKKKVIGDEERVYKFPFDLNKVPPLSPTRLIDIPPEFQLHPVVRGQQEATTSEVDSSFVDKMETILAETDKQTLKGLLKISALLGTI
Plhal710r1_S012g07674	PhRXLR-C02	WIN/HEUR./BLAST	92	22	-	C	0	CEG35256.1	1403.65	851.482	220.271	MQFHLLVMTTIAASFAATGSALPHTNVLPKIGTLRGAINNDAATFNGRALRNTENRGLIGDDSDSSISDSDSEAKEYRAYKSHKEHFGYQMP
Plhal710r1_S016g09123	PhRXLR-C03	WIN/WHIS./HEUR./BLAST	184	30	-	C	4	nd	11.5652	14.1561	0.636379	MRRFSAIIMISMTFIVTLEVLSHGTPTEASKLDTKQKTKPRKRLLRSVTTADQDKEERGIFSSKTLERLSNHAENAGMFKLSRWLLHKFWLKSNETPQTLYQRNGWVGKKDDELMRVDPERFRKYRGYDDRWMKAKTKKGVYLEVEFPDSKKKSTRESKKVQPYKPKQRGKKAPLHVDKVVYVS
Plhal710r1_S016g09439	PhRXLR-C04	WIN/HEUR./BLAST	119	23	-	C	5	CEG49414.1	9.70991	18.7858	10.4466	MRLSYIFVVVATIITNCDIASASLRAIMSDTASGNGLGTRILRQTNDSDDLEPIRHAMLDMELLEKIAKDPKYAEEVFGNWRHNGQTKAEMENRLQSNGLLGKYRFIIDRYAEHLANSE
Plhal710r1_S037g16690	PhRXLR-C05	BLAST	244	22	-	C	1	CEG39174.1	3.65499	7.01607	22.4438	MRGAFYVATAFLIASSTRTAAESVQIKSEITQDLDKLPVGDSDTKSLPRRSLKGSGDRLEIPVAEEERVIPTGVLEGAGKDVSEAILRLEKSGDDLNKMVKVGEGVGSSATSKGKRIQIFQKSHKDAVAEHQQVFDTYKHAIKKNEALELERDTALIKSHNWKLLSDYFSAQAAKDTKNYHNYHTIFSQLDSVVTPATASYKGIKNTREKYLALLEESFSRANAAKHAGNMDEYNEIQVTVAEL
Plhal710r1_S036g16536	PhRXLR-C06	BLAST	168	23	-	C	1	CEG45744.1	440.79	376.726	353.28	MRIQLLWLSFAVLSTILSTCDATSDKLDPQRVQPNQNGSGHNQSIRSALKTSHGKTIADDEERFISLSGMSEKIAKYYKAIVAKLSKYFRDYHERREIRKQRILNKSFAEMMAGQKSVEDIGRNQDASFMSSSFLWTPEAFKSILHKYALFLYKYGNGHLATVPVKTG
Plhal710r1_S064g23400	PhRXLR-C07	WIN/HEUR./BLAST	325	20	-	C	13	CEG37861.1	13.0866	77.8912	82.7812	MQGVRITILWCIVLATIYAEEGPSTPRDDDPVIQKVRGLRNAGMKANDERMFKDAIEKLRHAISLLHNRVFGEERAAIKDPTVISQDAALYAQILNDYGSVLIRTKQYDEAIEVLEDSVAMIEKIYGDSHPSLGLSLRSLADAYMEKKAFKSAIKRYKTLRKHVKKGLGMTHEAYIEASLKIAEGYKKLNKKDTSRKVLKDTLKAQGGEINGLTIGIAELYMELSSAHVEVGEIDDALRAAETASAIFLQREGKDTMAYAFSLNALAGVKMQQKKVDEAIDLLDRAHNIAVSIYGENDRITLASAKTLQDVKDHKMNLLAAKDEL
Plhal710r1_S068g23969	PhRXLR-C08	BLAST	364	23	3	C	7	CEG49461.1	32.8224	45.0137	7.10357	MRLCGVASAFLSTLILIAHIDASTNLNVSVTDVQNISLPGDQIGNFTQSVSGPPSGDEERTSANSAIRKVDLFVEKLITFQVALRAKINRFLAKLKLAWWRLRNVDPNVTFNKLNLHEADNDILSLDNFHTWVKLVESYNLQHPAEQVSILSKLQEQFGEFEVSIMLEQAKNGADKYTEDIALELQHEQISRWRDDNLSLTALYKALQFGKSEPSLLTGPALRVWNIYTSNIESAETSLFDYLYQTIEDAHLSSLLIAAKQSPETVELATKIQNQLRQKWLEILVPPNLVFQHYKLDTNPTHLLDRPETKLWVRYQKMYWGKTKKEVTLKEMIEDFYKADEIAIIIKSATTDYGKHLAKKLVPA
Plhal710r1_S082g26440	PhRXLR-C09	WIN/WHIS./HEUR./BLAST	128	23	-	C	1	CEG36780.1	18.1818	92.8211	47.7612	MRFCLVFIRLAAFVILSGGATSTTTDNDDTRLLQTSNIETAAVANVLHVMQSSESSKRLLRLNDQADISGHDEERSSLIEKGWKKLRKLIKKVWKYVKKPFKKTAKIIKKPFKSRTKNIHIVYYKSRF
Plhal710r1_S082g26452	PhRXLR-C10	WIN/WHIS./HEUR./BLAST	100	20	-	C	0	nd	2432.3	944.421	770.403	MRISPIVLALAAFVIPSGAVSSSITNNDGTRSLRTSNPEPAAIADLMPALQGSDSTKRLLISNDDFDYDGHEERKSKKKQKKKAKKMAKRFKKSLKKFWN
Plhal710r1_S082g26453	PhRXLR-C11	WIN/WHIS./HEUR./BLAST	160	20	-	C	0	CEG44407.1	92.0536	44.098	6.95678	MHFSLVLLVFAAIVIPICADTSTTKDYDDKKSLQTSNFGTAAVANMLHVLQSSDNSKRLLRMNDKAVISDHEEERSSLVKNKQKKLSYRIKKGWENVKKPFKKSAKIIEKPLKKGSKIIIEPFKKVSKIIKKFAIKGAKIVKKPFKKSARIIKKSFKNLN
Plhal710r1_S095g28460	PhRXLR-C12	WIN/WHIS./HEUR./BLAST	173	19	-	C	1	CEG47148.1	12.8404	10.0993	108.477	MLQFATAFLAISANVVMTQPNQEYIAPGARVSSNYRDMTIRRLRTHEIGTVPEERMPIHELEIEDLITIIASKVVPELSHSESMSLLSAEAARSRSFKDMAADELDVDGALDLLKAVQSKPETTDMTPTFGVWEESNFDSATVEKLFDSKKNDENESHIKTIVEAYKKFRKEK
Plhal710r1_S100g29079	PhRXLR-C13	BLAST	127	26	-	C	5	CEG42169.1	69.6731	73.0035	19.7974	MLMVNSLTFTLVVVCLVRSCDGVAAVSSDMIDSTNNRISRNMIRRVLQETATANDDVKKLSTSTKVDSKLNQEIKTKPDQLVKAEKNSSKIGAWLKRMNVISSKRDKFFILATILLFPIAAYMVASR
Plhal710r1_S113g30722	PhRXLR-C14	WIN/WHIS./HEUR./BLAST	89	22	-	C	2	nd	92.4043	76.4621	521.131	MKQSTLILFLVSFSQLSSCLAYQVTDIMRRQLRVGKAVASLLENQHQSPRELEEKIMQDEENNANGVVIDASQFRVRRLRSPNYVELIE
Plhal710r1_S118g31182	PhRXLR-C15	WIN/HEUR./BLAST	564	40	-	C	5	CEG35764.1	3.65628	2.69324	0.767168	MLFSTIRRSSFSVRSAMRTCIVFSLTLVNHGALIPGAQSLVNTRNLRIKRLSHPRQLSVNDDSAPTILVPTSDEKNLAPQIANDDMADEERLPEWARTIGYKIARYVMDPYQAFDRFGIVHSAQLTENKLLFRLWLNDYIKSRYHEHTLENIYAFLQQKLQGKDLVNLLEDLRREPAFKQFAIELQVYMFSSESTEDLVSHAWKQSHLSYREIFDFLPLNKKTGIERQVRGEEDFTRKALLAWLRYSQSEAPAINDLSDLFVFELFHFNMLYLARTVASDEELNGVFRLLQKDDRMAKFASEMATALRSEMTKEKRLAHPRPLRPQQFYQDSGEIIPNFFHWLRYTNSYYEMGKHAMTHIKFIDNEIFRFEIIMFLKRETFRINPVELFKSLIDRTQDM…
Plhal710r1_S132g32344	PhRXLR-C16	WIN/HEUR./BLAST	143	23	-	C	6	CEG43263.1	8.1392	17.4888	67.982	MLRRSALILAVATMATIGSGSARVSDTTSTSSAYLMTTNPTATEGNRLLRGASANDASKVPVYHYPPEQDERSKKAPFIEDRLNEELTNPEYVNRLYERWYSEGLSSNEVALGLDQIDNQEVQETYQNLGLGYREYIDWRNSM
Plhal710r1_S008g05255	PhRXLR-C17	WIN/WHIS./HEUR./BLAST	322	28	-	C	0	CEG49264.1	12.7433	9.54105	2.4143	MREPAFSFRLHLFAAMILLVDVFSALSITTQTFRNVQRHSTDRQLRARDSQAKNYVIRDEERMPLRKLPYDLNLSLSSPPVATLRTALELLYPQAGPSQLWHFEFVTQMKRELSVMQSHPKKLIFDQLIGAMRSMNRNMHMKWNHASDISELSPYTQLILPIALKLRQRLSEGASNDADWMSLLMRLIPYGFLRKEVELLLRTAGYDNVQNYIALYDQMLSKVSAEDTLKFQLLDSNIAPNFQELNKEFLYRSVSLLASKTDGVTADSIVQTTCWSFILIQLTKAKYPQDELQKILEDSMPAEKVVAVMKSYKEGFPNPAHR
Plhal710r1_S008g05276	PhRXLR-C18	WIN/WHIS./HEUR./BLAST	250	27	-	C	0	nd	9.4481	3.79504	16.1298	MRVPAFFFILHLFLFAALILLVDVLAALSTTTQTLRDNQRDATDRQLRAQDSRPKKRVIGDEERMRPKEISDHLNASYFHLLTSPTRPIQDHIEYPFFPTNLGEEHTQYKLTIDFVAQMETILAYRDKHTKNGLIRDFCAARKSMNTRKFGYNDDVQVYIVSYDNILSAMSTNDILRLKPLHNKTDNIARVAYLLITRAGVGQAQSRLHLPTENISDPLHSRKVRQGSIEGNPSRKQCTSGSSEQHFRLL
Plhal710r1_S039g17303	PhRXLR-C19	WIN/HEUR./BLAST	292	23	-	C	1	CEG47203.1	15.7378	0.300599	144.231	MRSCQYLLLLFLASDTSNDAISEPTRKSQLQKIESKRGSVTQWEIHGSRLLRSSGGKIKANEERMETEMSKLGALFSRGIKAMKLVHSTSFKTLLHLKNNVFANIMETEGALHALMLGFHPLEVKSRLEHDHDIAVQLKLSLTHWERNPETKNLLSLLEKQNEWMKSIQPPASLSAGIKFWEEGLQKLDSLSCLNAEKILEETISQLSQEGLSGEALVEKNLSPFVYGTALYYMGKEQAKVLSGEEFSAWYNNQLKRFANFVNAYRDKLNLPPRYAKLHLFADFEVHDGVAT
Plhal710r1_S047g19371	PhRXLR-C20	WIN/HEUR./BLAST	107	19	-	C	0	nd	142.575	149.083	242.443	MHLHLLLLVATAAILVTADDTIPSHESITRALRGASISDMTSDALIENASPTSSIDSAHTNHRNARRLYIYHVYPHPPPQQETSWIKRTIAQAGITFAVFKCLEWIF
Plhal710r1_S047g19423	PhRXLR-C21	WIN/HEUR./BLAST	123	24	-	C	0	CEG45727.1	271.734	23.6429	140.963	MRLHLLVLSVIVVSLLVSDNAHANSHDDSKTRALRETPINGLVTNQLAVSRNLTPAKFITNSEERHSSEKKSRRLQIYFHSPYYGIHPVDYHYVGSYESGVTTICSIVLFVMVFGCLYKIFSQ
Plhal710r1_S060g22597	PhRXLR-C22	WIN/HEUR./BLAST	115	24	-	C	0	nd	85.6561	16.755	120.796	MRLRLLLVSITALLLTVAGYASANFELKRMRALREAFNTIDATNHKLTARALPTFTQNGNELFGSHKVSRRRLNEDTQPEVRVEHEFHFSLSHFLEMISVIVVSGVLIHLILRCL
Plhal710r1_S096g28489	PhRXLR-C23	WIN/WHIS./HEUR./BLAST	326	28	-	C	0	nd	0	4.83843	0.0647044	MSVPAISFILQLLVAMILHVDVLVALSTTTQTLQNNQRNATDRQLRAQDSRAERKVVGDEERGQKLPFDFDLNWPPPTSASEAFDFLLHPGVRGQQGTSTSAGPSQLSKNDDAHMNYMTKYLTLLSETDKHTIDGLIVDFKAARKSMGGPVPINMVSPLDISMLEPYDRLVLYCALKLRSEPVDDVKWYTISHYLLRYGFNRIGVTLILRTAKYKNVKHFYDLYDKTMCSMKTTEILSVKPLDAETDVLSRKAWMFATRARVSKKIMAIDWDDFLPVWIHSNKDWSELKTILDITFVPASRVTAICNRFNEKKHPQLRGQSSSHKK
Plhal710r1_S089g27493	PhRXLR-C24	HEUR./BLAST	132	22	-	C	0	CEG41472.1	41.1083	117.574	679.1	MRSLVWAVIATLIVLTPFSEATSSIASNNEEFKQNVRVASSSLEQKGTIEDSVITRKLQSDSVKKGDSTGLEERGGLHVPTIHDNKIVQGFYKVMRYLRQKLGIDFLLTRLRYGKNGSHQPNMGYSRVDHYH
Plhal710r1_S149g33555	PhRXLR-C25	WIN/HEUR./BLAST	122	25	1	C	5	CEG50476.1	159.452	143.715	59.1	MRFFYKLALMTTVASLACSDTALASTDLMPFNVAETQVSTHDIVSAGRSLRAEDTSTSIDNLRDPTMKEKIQFKLWYTRGKTPGQVHRDFFEGLDESIIVNNPNYEVWKMYEAYYNNKKGND
Plhal710r1_S003g01996	PhRXLR-C26	WIN/WHIS./HEUR./	120	30	-	C	0	CEG41649.1	0	0.212046	137.811	MTGILCFPPFARFFMLLSGCAWLAGVSSGTSLVASAFSDENQLSEFVHVAEIAQIHRNLRGHINSAIIEANDTSEERMQPNNVVGEGKAPSGAQETVAQILVKGMNKVADFLKDLTRSQK
Plhal710r1_S008g05363	PhRXLR-C27	BLAST	155	25	-	C	1	nd	93.8486	78.9704	112.363	MHFGILKAFVIVTFVACTFTSIGANDVESNDIKTRPSRRLHMFSGITKLFSSSGDDAAKAAKAAGGGADDVTARAKTLSANYVKDMKELDLDPKTLKQAMKEYTKLPKTKMEKFKKVAKMAGMGLLIALGAYGTYKLTIGADGPPRTTPQTYPTI
Plhal710r1_S013g08171	PhRXLR-C28	WIN/HEUR./	203	25	-	C	11	CEG39147.1	17.5558	14.6393	74.8339	MKAVKLTAAVVVLFMAPYVPITSSRSLAETPNDSIDRHLRHESAQIDSKLKEVEGKHDSNTPLQRRDQTLVAAHRVYDPVSGLACSLVGECMSCPITEKDESFCRETGYRQELACPHSKDEALLQTLEEKQTPRYRPCSPADTVRPGVTFVKFEAIMSLLLAISVTLLRREREKHMSSFDLRKDSRQRVGLLNSSASGVKDSD
Plhal710r1_S023g11993	PhRXLR-C29	WIN/HEUR./	143	22	-	C	0	nd	13.0545	0	13.2751	MMFLRILLVASIVMLVDLTTTFTPIASHFVASSSAMASTDTVQTAGSTRRFLRSSNMTAKSQHKSSESRHEERDGLIRTVGSYLNKIFGFRHRNLDEILADYPLVYRSFILIPEHNVKHFMYNYGFKTNKDVNKHKKCFPLCY
Plhal710r1_S024g12465	PhRXLR-C30	BLAST	155	27	-	C	0	CEG36406.1	89.3285	513.178	185.644	MRLYALSVSLLAAITLLACVIASADSNMVSQMKRRLSQDVSETEITELSESKKPTAQDIDNEERAQLTLLSDSQAIVAVAEKAAHSSPKVLGGTSALATTKFALQSQKTSRLRQLLDKVMKISGLLKKFLNFFKNKKTNTVPKLENKPHNAFDTV
Plhal710r1_S001g00022	S001g00022	BLAST	386	21	-	C	13	CEG40204.1	32.3218	129.821	91.0376	MTRSPLLLLALLSLVTYVHAFNFDFGFNGHHREHEHEHEHEHEHVDFYETLELTMEASEAQIKKAYRKLSLKYHPDKNKGDEEAESRFHEISRAYEVLSDPQKRQVYDLEGFEGLERDEKSGGRPSSPFDAFFGGGGKQRGPDAAVDVRVTLEELYNGAQKQAQFSRNVICRKCRGTGAKGGKTTTCKKCGGSGHVLVQQKMGPGFSVQMQQPCPKCGGRGKTFKKACPFCNGNKVVKEDKVLTADIERGMPSQHEIVFERESEQRPGIVPGNVIFRLHQVPHSHFRRAGDDLHFDLAISLEEALLGYRKPMKHLDDRTVVLASSEVTKPFEVRTVEGEGMPVHNYPSQHGNLLVHHEILFPTFLTEEQKMLVKKLLPEDPVTAVE
Plhal710r1_S001g00175	S001g00175	BLAST	126	22	-	C	0	CEG39825.1	14.2808	278.631	0.00913184	MIKIRLVTILIVASLFANGNGLPSHVEEASNIAKTSANPEKMLRTTSSVDESDEQRSFRVKRVKTPATKSISFLARLQSLSDNLSREDLQAMQMYRKLIQQGKSLEKATKKTEDFILASRLAKTKP
Plhal710r1_S001g00211	S001g00211	BLAST	395	62	-	C	0	CEG39246.1	3.25011	7.10496	6.48695	MQESFIFHFFRSFLQLIPRKVFISITMRVSDISYLLHLLAAMVLLVDVLVALSTSLQPIQSNKRDGTDRQLKAQDSQAPKEVISDEERVAFYRPQSPISLPNLQLSLSSTPMKRNTELSHLSKNPSKQLPTSSPNPSQFQSNMLIPEIFLAKFRAKMRSVRRTHTKLPAPAKKPSSKRNVRKLPPSGKKSSLKANIPRTTTPVNAALADPYLQLAIRTSASLKKQIKSGIEMDVAVGGSHTKNLVQHGFNRHEVEVILRTARLDHAKVQDLLKQYDTAVKKTSITAILDDVTEFNNRQSLSPDFLTKVEARAAKVIVNRVIDDPQRLHLNSEMPFYDEWKYLVTKWINHLYTREQVGQILKGAELRPTVVEKILDIYDKRKIELSSRLAAFNDLH
Plhal710r1_S001g00390	S001g00390	BLAST	646	44	-	C	12	CEG42115.1	20.9937	7.59264	66.5922	MGGHDHHREGHKSSRSGSWEGFDKMKQALDGLATAKGVSQSRIGAVAKLAAHYSKFYKHVVHDIEMFLWKAEVEHRLAGLYAIDAIIRHSHANNDPKESYVKRFFVRMSDTIAAVKKVPEQLQPKVRHVIDEWQKRGIYTSKQIEDVGGREYLSQGQSENLTPRTSPGKLASLLSIIKQKREENEQASEQHGQPRINNSHHNGRLQKDNIEGLSHQSYSERQLDDKRSVGIMGDAPNLYIGSNHMQRNINERPDDCNDRDLKKARGSRWGPPKMDKVPSNDRPTPVITSSERDGNYRFDNSSVQGLTSGSSYQPSLLQTPHGGPPRHEDWNRNTPSLSTGTEWPRDNMLSPQQGGLIRQNANPFQQGGMQPMPFTGSDDRRSPGHRVPGTSGEVCRNYL…
Plhal710r1_S001g00438	S001g00438	BLAST	221	24	-	C	13	CEG38319.1	59.7155	32.7158	46.4619	MDYYQTLGVKKTATEDEIKRAYRKMAIRYHPDKNLDDKEKAEVKFKEIGEAYSVLSDADKRRQYDRFGKAGVGGAAGNGGPTMHPFQGQDAEEIFRTFFGGQDPFSTFFQDNVRGGGGMHSFGGSRVHMSQFGPGFTFTSFGGAPGMGMPGMRVHRVDQRQRAPNGQNVAGDNRPQPNGHLSQYRIGGANLLLVFFLLWIMGVPFSYLWIALMLCSYLGLV
Plhal710r1_S002g00969	S002g00969	BLAST	718	21	-	C	12	CEG47005.1	18.1191	19.0298	9.83746	MIRSLIPQAVRWLLGRGASARTLARSSYRSDRVPPLFLADHPDVVRELLVHGADPLAVPDPGYMNTLTALQLAYLRGNYAVAQELEEWGGDVALTPFHSAAGQNDVTTVRKFLRKKTDVNCLGELGYVGLNRRTPLHWAAVSGALEVVDILLEAGADPNFQDARGRTPLHWAARLNRTNILRSLLKAGADVKIVDVDYMTPLICAASGLDATREVFSILTSAGADINAQLPTSGDTALHIAVREENEQSALAILANGGNLMKMNIEGLRPLDCTTSTRLLFEVKRAAGQRDVMISYTHSHAEFAKKIRKALEEANVTTWLDLMDPSGIGGGSVWREEIARGITNAAVVLCLLTEDYAQSEWCLKELALAKQVGTPILAVSTEGVRITETLQVYLYTRQL…
Plhal710r1_S002g01078	S002g01078	BLAST	365	47	-	C	11	CEG46610.1	1.93078	1.31011	36.8845	MLSYSNAENEVVFARGCVLLIYIIRGQYIFVILILMLVMILITTLASVVVSYLVAQAFGLIGRRVFSLDAKVVVITGAGSGIGRKLAQKIFREATDVTLALLDININALQTLEKDLLQSQDGEKLNKVLIYKCDVADYRMVETIMARVIIDVTPKHIGVLINNAGIVMGKSLEDLTPEQIQATFAVNTMAHFWTVKAALPSMKKASEALLVTLSSVMGLTSSAGLTDYCASKAAVNAFHEALRLELWRDNIKSIRTLLVCPAAVDTGMFAGVRNTDDWALKISRFCIPMLSEAEVTETIYHAMCRDDELLVSCFSGWRGLVLSWAPTIARVLPVPIFDFVVRLGGGLHGMDTFVGHNGTTGQDET
Plhal710r1_S002g01115	S002g01115	BLAST	249	22	-	C	11	CEG36513.1	62.1701	21.9976	92.0122	MNRTGVALVTGGSRGIGFAVAQQLHQRGWQVALTSRTIERAQAAAQKISATVLPLAYSCPRRDEGDASVEAVQLVARVTNEFGASPSALINAAGNSRDNLLLRLSNNELDDLLLTNLVGPVHMCKAVAKGMIQRRKGSIINIGSVVGAAGNVGQVAYSAAKSGLVGVTKTLAKELGNRNIRVNLVEPGFIMTDMTNAMTSAARERVLDKIPLARFGKADEVAQLVTFLASDESSYITGQCIRIDGGLVI
Plhal710r1_S002g01131	S002g01131	BLAST	506	24	-	C	11	CEG41009.1	22.2791	13.6639	5.83152	MITFRAVVLASIIVLLVLGAATSVNTLLSEFPSVKLHITFKRESLKLHGHSEFDIYASPVVSVNASSLIYDSYATLKDSRSEYKYTLKDGFAYLTTTDALGSKMTHCLTLSTMPFDQILPALNGAIPIPSAYINNKSIECASGKLFETQFAGTSYAICASGKATAYSNDLDITVEYLQNPINVSRPDMLADPAPCGTVQKAMSLTSTALAFASGNKILSNAYRKLKEEASMFLRSKSCNKCSTTPRPCIFFHGSGNELEMPELQDNADLLKDKFGDIYGHAPCCSSIKYAVLDTMNAGWRNASLQQKFFTHSMGGLVMADALVNNRCSFSDTTSWVALSPPMMGSMASDYLMDICSIKGSRLRIGLLKMFDQCPAAESRKSTCYQGEKYSNPSLDAAYL…
Plhal710r1_S002g01145	S002g01145	BLAST	516	24	-	C	11	CEG39844.1	17.2019	8.44793	6.60728	MKGFVRAVWRGIVLASFAEFVSASRQLETLLSNLPSLKLHFTLHRKGFEISDDAVFIGHANPVVSDDGLTVLYDGYATSVRGQFQTTYSLVNGSAYVITNDNLNVTTRCLSPSDLPLYTILPAINAMKSISATRLPSGCKSTFETSFDGVQYEICQESEKFTATSRDVTIEVSYVQDRDHIPVLETGLICDSIAKATALTPTALALLQGNPPPVRRRRMLEEESPVAKFPKRCTCHSIPRPCIFFHGLGNEMDEPGVQNSSRHFGSDVIKRHAPCCTTIKYASLNTVDYGWTSLNLQSKACDRALSMSKTSSKRRRQIQDTIIVTHSMGGLMIAGALANGVCHLDSSSTWISLSPPMKGSMSSDYLIDFCHGKVHNFMSRILLKGKCPIPESTISVAYQ…
Plhal710r1_S002g01451	S002g01451	BLAST	359	22	-	C	0	nd	96.9241	61.6046	212.608	MRSYPLVLLFAFVVVSREASADDTQDRKQVHGLTNFKHFNNSDEERLIEELCDLSRDFVGTMEIFGTRMVNRDFDGDFVEHFRPFADLNQSPFKSSTYKLVIDYVASGFQTESAQHKAQYYLLRRLYSDIRLSRYLQEAMTTEWAVDAVRLQKTQMIDWHKRGITLADFVENTNAAYGPGKINWMNPYFSVFVAFARGFEGPPAKYPHLYLLGELAKKNNGLGHVIEKILSASQPKVAGEPAPIPMHGRSILRDLIQYWTHQKTPPVKAFRVLFGDMQSAEILNSLTLSFWTYCKKLLWPNEDRSELLFRGLLEHVNNNKKELRQILESAKQEPLTKADALAVESKLVALKEKEHSVST
Plhal710r1_S002g01465	S002g01465	BLAST	116	28	-	C	0	nd	0	0	32.4769	MRVPDASFMLHLLTAMVLLVDVLTALSNSTQTPQNKIQDAINRRLKAQELRAQKKVMVMKRGCHFKDFSRTHFFTTAFSPYQLNGIPCCHVSPISVKLLLECYPHSPGILLSIPSV
Plhal710r1_S002g01618	S002g01618	BLAST	262	19	4	C	4	CEG48215.1	3.14642	3.59925	22.7257	MYCTLVVVLTTYFTCTCASLSPNKYQDVTLNRLNFIHQNPHVDKLKHDVRPRELSDTEERLFGMSWLLSLLERLIPLKWRMAYWLERRRSFDYVKTKLGMQNVPLSELSKHKHYPLFSKYQDDILMIRLTARLNRGDSTYSVWKNLKLDTISPQHDMTINELRHELEKIENTKVFQVYKRYAVMFDKTMSKSLDPTFDEDAVTLEKMARAHIWAENHWQKNDVKSFLGLSYASEDELKRNELYQFFLDKVKERRSAPQQWDL
Plhal710r1_S003g02153	S003g02153	BLAST	356	33	-	C	4	CEG43025.1	0	0	0.332976	MNSKQSSSRFLYFPLFVSVAIIACIKHDFAEAKTYHNKVVTTHQVSRALTTSHEERVGPFRTEAQQGWLTHLYRNILEMFAPTSLVKLENPTLSLKHAKYPEVIAGNLFEEYHVDTVLGNFFVSEPFTHWSGVITTAFKDKPEEGYRIVLKILEQHDSENLIKFIAETKTSMGSTTMIKGIERAMINECVQDMNINDKLVNLYEYEIIQELYRISRETFVVQLQTKLDKTPALRKQVDRAVAEAETLGGYTKSIAEDVQSIFAAETLIGDTERIDPDKLVLSASLPAWLAVLKEKGFEPMAVLTARLKDSSYKGVLALCRTNKLSFFVRSKLENFVFEKFFIKQILKWSSFLNWIR
Plhal710r1_S003g02163	S003g02163	BLAST	330	22	-	C	13	CEG43030.1	111.252	100.319	66.111	MANLASNDYYENLGVSRTATAQEIKTAYRKLAIKYHPDKNFADKLTAEANFKIVGEAYNVLSDNDTRRIYDIYGKEGLEDGAQPMTKERAMEIFEEFFRFGEAMDPDAPNRTKGIRRAAGGAVYAPAKGILYGGKSIVGGVVLSAASVVAGAGAMVVNVAAGLKEMGEAGVNAARKHKDNKNASDSEKEVPVVTGGDGSSGAGEHGDHKTAIVSINQKPTPTFMGGLKKATIGAVAAPVAAIVTGGGVLLASGVAASGYVVGGFAGAATNVASGVREVKAANKMEKKRRADSATSTQDSTASTKSSPESYMFPSKTVSGEEKNTSAAQTA
Plhal710r1_S004g02412	S004g02412	BLAST	473	32	-	C	11	CEG50478.1	11.1007	36.5296	83.532	MTHPDRSQWKRVDVVVPAGPLGLIVSKSSIGEGHVIVDGFRPVGDSAEPGALEKQGEIGPNSILLGVNAHDFTDVTANWSFEKIREVLVSTSGTERTVRFLVPPPPPDVQFEEIAAHESDKRFADMYTLGKELGAGTFSVVREATHKTTGERFAIKCIKRAQLSADDLEALVAEVKILQEMQHPHIVKLYDVFQEDKYFFLVTEYMAGGELFERIVEKNFYSEREARDLVKVLLETIAFCHSADVVHRDLKPENLLLSSADDDADIKLADFGFAKKALVKGDVGLSTACGTPGYVAPEILMSKPYGKEVDIWSIGVITYILLCGYPPFHHDNQSMLFRLIKAGRYEFDSPYWDDVSAEAKDLISKMLLLQPAERWTASQLLEHPWISQDVVKDVQLTTA…
Plhal710r1_S004g02483	S004g02483	BLAST	93	65	-	C	0	nd	0	0	0	MPPTMVNEERSTLAEMIEKTSEDAIRLILPTELARKNSNEILEIGGDGLSKMIMEKLGSPAAFRAYKNFDQNASKPSQYWISPITYTIRGTKA
Plhal710r1_S004g02651	S004g02651	BLAST	720	28	-	C	12	CEG37308.1	11.7498	19.953	7.46647	MIVGIVMGLAGTSMLLYCLHQRQVLQSEQSGNDRNNMQRHLLEDSVIPDGQEEWQCSVCYYENHPAKKECLMCGTLEVVSQRVTRPLSLPGKTTTKLPTSESVASLAAPNSSFHAERSDELKLNQRQRGARRRHLWQRERIDDNQFRWVRVGHCQPSRLSQLASSIRSSLPTRAASLILGSPKFESERGSAPAAYASDGTYRGPTSPLSLNNTNNGGRLGVRTELSMIQSAHSDGAFSPAICKTVRSGCSAVNCDDVTASTSSEDELMTQRSIGYIRHVNDQGQAEWVSADTLVHERTTVTTINITEFPRATSIIDYESVAAFPFKTKVRWFLQELDKIVIPYDEGHLLLKIRREAILSESMHLLMLIPAADLRQRMQIEFINEPGLDIGGLMREWVLL…
Plhal710r1_S005g03094	S005g03094	BLAST	227	66	-	C	16	CEG45096.1	11.5331	16.2424	163.536	MEEKQREDSRSVAKRVERPSRGVGPAGGTSAGVGGCGRNNVVVKVGMVGDAQVGKTSLMVKYVEGKFDEDYIHTLGVNFMEKTIALRNTEITFSIWDLGGHREFISMLPLVCNDAVAILFMFDLSRKATLTSIKEWYRQVRSINKNAFPFLVGMKYDHFANFAVEEQEDITKQARKFAKAMKAPLIFTSASHSINVQKVFKVVLSKVFDLKCTVPIIDRVGDPILQY
Plhal710r1_S005g03174	S005g03174	BLAST	206	21	-	C	38	CEG47151.1	91.4471	43.043	135.735	MSHRKKVLLKLIILGDSGVGKTSLMNQYVNQKFSNQYKATIGADFLTKEIMLDDKLVTMQIWDTAGQERFQSLGVAFYRGADACVLVYDITNPKSFEKLDSWRDEFLAQAGPRDPDAFPFIVLGNKVDRESDRRVQTQRVQEWCRSKNIHQPIQHFETSAKEATSVEEAFRTIASSALLKGQDDIYIPETIDLTSTSLKRESSSCC
Plhal710r1_S005g03399	S005g03399	BLAST	596	30	-	C	11	CEG49446.1	9.42622	5.73469	13.9993	MQHEIDDDDTTMEDAVLLLLMMFVLVVISFVLDRYSCNLVSQSGFAMVFGLVVGLFMIMGGKHGALHTHLNLDNSLFFNVLLPPIIYEGGFSIKRQAFFRNFPAIMSTAVIGTIVAATITGGVLYLAGASKIVTKLSWVEALLFGTLINAVDPVATLSCFNKLHVPPLLFNLVFGESVINNAVAIALYQTLHQWNVGTDLSPTQLLRVVVNTSGMFLGSLLVSAAITLSGAFLLKRKVFSSLHFYPSYEISLCLIFSLLTYYVADSLKMSGIVALFFSGTMTAHYHFNVLSREARHAFTHLLHTTSFVCENIVYVFMGTSVVMIFSGHPEKRLGAALRVDDIDWHFISMTLVACVTARFFNIFPLLTFSNCSRGTSDRIPIKYMSVMWFVALRGSIAFT…
Plhal710r1_S005g03475	S005g03475	BLAST	586	18	-	C	11	CEG37031.1	16.8275	3.03058	24.3982	MEDAVLLLLMLFVLVMASYMMGRHSCMLISQSSFALMLGLSVGLFMVMGGKHAALHTHLNLDNSLFFNVLLPPIIYEGGFSIKCTVFFRNFPAIMSTAVLGTSVSTTITGGVLYVAGVMGMVTKLSWVEAFLFGSLISAVDTVATLSCFDKLNVPPLLFNLVFGESVMNDAVAIALYQTLHQWEPDSTFSAKQLLHVALNTVGMFVGSLFVSAFITLGGAFLLKRKFFATLRFYPSYEISLCLIFSLLTYFVADCLKFSGIVALFFSGTMTAHYHFYTLSREAQHAFTHLLHTLAFVSENIVYVFMGMSVVMIFAGHNEENAGASLRVDDIDWSFIGLTLVACIAARFCNIFPLLSLCNFLRSPSNRIPVKYMSVIWMAGLRGSMAFALAKNWNYIGLH…
Plhal710r1_S006g04145	S006g04145	BLAST	404	35	-	C	13	CEG35534.1	8.61212	24.5109	46.5742	MKLFCAIIGVAGSAFPVDIDAGQTLGYLKKAVKAEKPDMIKFEADKSELYLAKNKDGGWLTDDDALDAILRGEIDLNKSSLFGPNIFLGDDVVHVLVVVPEQVQGQSRLWLVTGSVDNALKSSRIRCRLYWMATLRIGYYDPVRRTRDKKNVAFWYEDKKLYFHVLFETKETALLFETDLRIGPQTLGSELYDQVVETRVEQINAVSAGLQRVFHTDYVPDESDSPEKTISSVSLTTSVSILDPLTDEFKYQRIEHKNLFIPYGKAESCHLVSKKQSRDHKRKYAKYDRDPNNWLALSREMHGWYEGLNTQLPIVNMLSGSVEKNPSIGNRRKVEVIVKVVDAQCTDLVFSRLKNGSTKTDDPLVMKTFVYLENPETFRFCMRWKYDDNDTRQRSFFDM…
Plhal710r1_S006g04254	S006g04254	BLAST	519	39	-	C	11	CEG44583.1	15.1571	3.47811	36.5262	MTGTYGEHVTHEEISEEYSLAFQFATFLLLLMIAIILCNHVTYKLHWHYLPEAAATIGVGILASIFCMLMNSSTIAVKLMDFDPNFFFVGLLPPIIFNSGYTMKRRYFFENITPILVFSIVGTLVMSVVTGISIYTVGRFGWVLRLSMAEALTFGSLISATDAVSILAVFQELHVDPTLFYLVFGESSLNDAVAICLFETFARFIGHSYEFQPMLYAIFEFGLVLTGSTMVGVIFGMIPALLFKYGNLRSNLLHEVGVFVMFAYLPFVVSQVLGMSGVVSVIFAGVSMKHYASPNLTPEARDVCAGLFNTLSHMAETSVFLNLGLSAFGLTEYYRFWLIFWMATFCLFSRFCAVYPLSYLLNLRKNAAKITLNQQHVIWYGGMRGAVAFALSKSFPGEK…
Plhal710r1_S007g04694	S007g04694	BLAST	272	18	-	C	1	CEG39396.1	1.07148	13.922	2.2236	MRNFMLILILLVNGVFSAHSSIDDSKSELKVSAHWSSNTNRMLQGGENVHVLGEERGPSVNVEGAVKIMSESKVVSPSVWARMKTYIQNVILCSKLLWSGLALVFYSPEKLLALGYTPGRMVSILKKADPEFTITKGYLEKGELVHPLKLFVNLNKQYKQLLTDGGDLSTVSELLHHMSKTKKKLSWITRLLAHMKMIKTSRILEKGLSPEKLLDLNISPYLYLEWVVKKIGDIPSDPKLHGTWASTTEAKKWFKCVELYEEKFSVSKKFSD
Plhal710r1_S007g04820	S007g04820	BLAST	455	27	-	C	13	CEG44605.1	51.2861	87.7254	83.4454	MTLTLPRARLRLLALLLAIVIVSIYALDPSKDYYKVLGVKKQFSDRELKKAYRQLALQYHPDKAENAEDKEAAKEKFVEVFEAYEVLSDPEKRKEYDDIRRSGGGSPNGGFSGGFGHQSNQGRSSDENLASFTKMFEGIFGHGFGGAGDFSGGAGGFGGGFGGGMPNEFQFDGMDGFGSARSGRSRPQPRQPQTLYGPESLVTSLSKKKFPGKSARNEWLVQFYEMDAPSAEFRGNYENVARDLNGRVKVGAVNCSKHPKLCRANGIHKYPTFAYIWEGQLTKYNGEVDEYQVYNFAIEKHIERLKRMRESGEIEQLHSGNEAKLCNLGQHATSETTSLCAVFFLSSDTKQREKELRIVKDVASKFRHSKSLHIAYVDWKTQHHPVRKLIETAVGHSHR…
Plhal710r1_S008g05092	S008g05092	BLAST	638	26	-	C	12	CEG35524.1	5.7403	7.86871	14.796	MESDNSMSVLLPMVSMMLLLVFGGGLWFLRTRNQFQSASESFLARMLLQDQETITRLDIERGEAQAERWKCSVCEFSNAMDRPSCMLCGTKNSKREDLRLKQSIAGRDERVSSAGSITMLTRPSLVAQRSSVLSAGSRQSLRPLRLSTLNPRQKYARRRKEWVRCLGEDGDSAFWTRADAAAAARRLTVVSGATASGRVSTGFVTHMVRRSSMMGDLGRLTFADASQLDAAVTISGYKLTARELALLDRVSRLAFPKKYAWFLERMGALLRPWEEGRIKLRVKREHILVESMEQLLGIQPEHIHFPLRIEFVGEAGIDAGGLQREWFSILFGRLLDDELGLFMTCHRHTQAVAINPHSEDCTADHLLYFRGIGRLLGRALLEGQTMQARLCLPMLKHFL…
Plhal710r1_S008g05100	S008g05100	BLAST	150	22	-	C	5	CEG35519.1	63.07	97.9193	92.2614	MRWRSTVGLAVVASILEFIDALTTHSISSDALKGDDSAHFLGSATGARRGLMPADAENRYLFRTGSLFVKKPVRLTPHFNIRSVIDGTKASEITAQKLRILETYAHEHKLNWLAVFYYLSAGISLLLFIYVAYGALFLGYRPYGMIGGPR
Plhal710r1_S008g05134	S008g05134	BLAST	215	63	-	C	12	CEG47998.1	111.989	164.057	75.9155	MLRRIVLSSAIRTSRIQLRHVSQTPAYSADEKPAADTTTESDGEQPLSDMDVLKQQLEQLAAQNKDMNDRLLRALADAENVRRISRVDVNNAREFAISKFAKALLDVSDNLKRAHESVDVEALEPEKQLDAIKMLHEGVAMTETQLQKVFREFNINQVGAVGDKFDPNVHDALFEYEDATKEAGCIGQIMKTGYTLNDRVIRPAQVGVIKASVTQ
Plhal710r1_S008g05367	S008g05367	BLAST	152	25	-	C	1	CEG48819.1	20.1991	5.36059	3.46614	MNFGFLKAFVIVTFIACTFTSIGANDVVSNDIKTRQSRRLGMFSGIYNFFGMSGDDAAKASAKLAGAGADDVAAQAKTLSTNFMKEMTQLYPDRKSLQRAVKEFTKLPKTKMEKFKKVAKMAGLGIVFALSLYGSYSLSSDLSGPPRTAPQT
Plhal710r1_S008g05371	S008g05371	BLAST	123	25	-	C	1	nd	149.404	161.743	445.827	MRISVFQVLVAITYVAIASRSISAEKAFQNEDTLNTNDRIETRHLTSVDKLTSKNAEERGWFGSSAVASTVSSVSKERPILPLVSASKKGKWHKFKKVAAVLFGALLGSLIVANLDSAHAIKQ
Plhal710r1_S009g06159	S009g06159	BLAST	146	16	-	C	13	CEG48632.1	1.60269	0	2.08797	MVKLFCAIVGPTGNAFPVDIDADQPAGDLKKIIKAEKPNDMEGVDADRLELFLAKTEGGAWLDEAGVASVALDERGNPRNHVQMDPTLWIKNSMHFGDNFQPDEDQIHVLVVVPVDIGVTPSKLLRYKQQDTVAGSYIIQPTKKDV
Plhal710r1_S009g06225	S009g06225	BLAST	62	24	-	C	2	nd	36.1609	16.308	5.87794	MRRQLRVGKAVASLLENQHQSPRELKEKIMQDEENDANGVVIDASQFRVRRLRSPNYVELIE
Plhal710r1_S010g06363	S010g06363	BLAST	255	33	-	C	11	CEG44209.1	7.7606	40.9881	52.9038	MSAKSPEVVDGMIDDTLLGILILLLVVMLSTGYVYVQQLRQGDATQRGNGANTLARMVPSTSAALSSFPERATISTSGLNDRQMRLHLVLPMRNGARCITISINAVLKYMNPEALAWMNDEVPALLADLSCIADVHLLCMVTGNHDTKTMEIIREFVVTHPVLKSNDKVRRGIQSHKILFCTTSVGKIAFVRQLEPHLHVEVDGHVVSDLERHVPRIVYVPQSSEHAVSPTIPNVIHVGDSFTDYFSLISAKDRT
Plhal710r1_S011g07338	S011g07338	BLAST	169	22	-	C	5	CEG47762.1	18.4023	1.64765	4.7554	MHRPCVMVAILLASTGSGLLAIDTSNNEALQQNVTLRLHKENDATSKYDNEERGLISGSLKKVKLKFDMRLFRSSPVIVYKHLLSHEIDNVLASPQLKMAESYRIKYNHANPGQKVTSFDMLMKLYKDKGMVTVILNGMDKWNTRQSAEDFQTLLFNRWILDEKKLLWK
Plhal710r1_S012g07734	S012g07734	BLAST	392	34	-	C	11	nd	31.0404	63.7092	47.7793	MLWVPRLRRIQPTATRHLSYILGIETSCDDTAAAILDENGHVLSSVISSQWELHAKWRGIVPALAARAHADNLPHVINAAVEQSGIDSLQQLSAVAVTSGPGLAPCLNVGLQMARQICLDNKDIAFLPINHLEAHLLVSRLPQFALLRPEFPFLVLLVSGGHCCLVLAKGLGDYELLGNTLDDSIGEAFDKVARMLDLAASREGSGMHGGRLIEDMAARGNDRAFLFTESMKHRNDCNFSFSGMKTAMLREIKKLKQLDEVNEKTKEDLCASFQRRAVDQLITRVRRACQWSKERMGDKVTSIVICGGVASNQYLRSRMEAVAKEESVATVFPPAKYCTDNAVMVAWAGLEWYGHGAYSNPKDARYHPRWPLETLQPLKSQSRNASEAIVNF
Plhal710r1_S016g09192	S016g09192	BLAST	307	16	-	C	12	nd	6.7583	1.9621	9.78142	MVKLFCVIVGKAGSAFPVTIDENETVGDLKKLIKAENSATITCDAKDLQLFLARKDGGWLTSFTIDVKKLKEGEKTALIEELTHKKKELQGESGLKKVLAGMLLPSTHEIHVLVVKGSANNLSDARQDSTDQWLTEFHTKKIEYLSLPPIASLPSFVRQPLPVKVRMKRKVLSRWSSFPGGPSMDVQDKIPQRFPNGKHLSTEEHAPEIFVNGSIHTTAVDIWAVGYLIETSGVRWDDLARRTAFAKRLMQKDPTRRPTAEHAFRDLKELQQEVMHEQPMMNNLQNTRIQTRKRRRGVLSKRKKGKR
Plhal710r1_S017g09880	S017g09880	BLAST	300	26	-	C	0	CEG41412.1	2.47818	12.5916	403.411	MSSGCQTTTMRTIVLVLSLIFHAFAILDAQSTPQHEEIDSDMVLVVKHNNESQMVVTNDDMRNIEEERVLETEAIAKILETGKMKTTDALDDNPGFLYQLKRWPQSAYQAFRSLLHRWVAHINFETAKKLLDRKTDGFDEAIVQGFTPNFINTMIEFKTRQGEDGLPSSTVVDELAFRFRDLLGIPGTTDTPVSLNGIWDATVSRGGFFNNLNNQLRTTKALIEKDANVDELMSFDVHPILYKKALLDLDILDESKTYTLEEWNANSKLQRFLEYLEFTNNMPVPKSITEKPLEVAEVAA
Plhal710r1_S017g09893	S017g09893	BLAST	300	28	-	C	1	CEG47437.1	21.7851	7.23285	12.0478	MLTSRPVASVRMLVLLFFLLCAKLACGDTLLVSQRKYSKSETIDYQDTVHDNRIFLTDDGKRDFNEERTVREVIAIEQKMRKVVETSTPVQSMKNRILPTLKRWLLSLRRWLVYAYYRFTARTKFTELKRLTDKGNYGYDQAIVLGYTPHYAKTMIQYREFQQSKNTKILPVTKVVKNAEDQVVDKLSWRYRQLLGLPGDDVLPVSLNTVWSNTVDEMSTLDRLIVKLSLRQATVLIKRKATAQEMISHGVTPIVYKKALLDMDLLEGPKWKQLKSWKTNPQVNTFLEYLKATRNMPDST
Plhal710r1_S017g09930	S017g09930	BLAST	257	18	-	C	1	CEG44780.1	14.3841	64.6127	32.6856	MRKFILLLVIIVNGVLSTPFFIDELESEPRVFAQRGSNTNRMLQAGEHVHALDEERRLVVGFKAEALGHLKAKLKARLRFVWTTFKSAYRDTDKTILMGITPGYYASVWNKVDPGFAGLKQLDEHGNYIDKKALDWFNKFDKKYNDLFQHMNSPAEFIARFKMVEEAEMKMSWIGRLCAGLEMRRTSRILKKGLPAEKLLDRHVSPFLYLRWLMEKYPELLEKASLDEWLKHPAFKIWSDYVKLYEEKFPFPDALKV
Plhal710r1_S018g10046	S018g10046	BLAST	536	23	-	C	11	CEG40938.1	31.8598	16.4431	13.3724	MMLRCSKKVLIIVMTLLTIASAVDLSGPDAQQWTQPESVRWPALHFHINVKQDAMRVYGLSNFDMYAKAIVLDKNVLYDVYAAITDVNNDIVLNYTLVNGVAYFATTSIVSFSASKTSRLSKVCFDSELSKLPDVNLIVAAVNDVKPANISTCTTGPSFTTTMKGIDYSVCVSTTGFTFQGSELDVSVEYMENPINIQLPTMNSSAKKCLSSASSTPITVLGHALLTTELLSSDNTRRLSAETHMSFISKRLPECSCKSTPRPCIFVHGQGSRVEMPENLDSFPHYWGDLTGHAPCCSSIKYARLQTYINAWTDASLQQRVCARVLAVSNTSTENLIADTIVVTHSMGNLMFAGALANKRCKLDSSSTWVGMSGPMKGSMASDYVQDTCAGNTSALIKN…
Plhal710r1_S018g10047	S018g10047	BLAST	186	20	-	C	7	nd	6.58585	0.821586	21.7853	MSIWNYRAMPLSLSGVVTALMVLATLSQAIVQNDYFQQHRILGNSANWPSLLFEFHVKRSDMGIYGQTNFSVIANPVIMDEETRVLYDVFATFRTNKLHYNYTQVNGAMYLTTTKVNSKTTSTQCLQSEFNDFPPINAIIAAINIAKPLSINFSRCSNGRLFKVTVDSIHFALCVSNNHGFIIEPD
Plhal710r1_S019g10376	S019g10376	BLAST	406	21	2	C	4	nd	0	0	0	MFNARPILLYVCLASTQNSALYVLSYQTKAGVPVDSGFLIANSSDLVQSVSSIHETDDSKDIEARGIVPVLEKSALDHYNAHVEELGRHQLLENALKTSEMEAFYKFCVEYNSDTKNKDKLSLIEPLSKIYKDSFSLKKLYHLSMAEDHDQEIIRMLINEQLDTLVKEEFSLKQVFDLLEFDDSLATVVRNGKYDYFFQFWMSRASHELTDKSLVDDFVWGKFIEFLTKHFGGDGILLWGIEQNPELSSLREHLFEIWDKLPLDAVWDRLRFGDIAYLEILSGRLAMFHKHAVKSSPTATIKKFIQTYGEEKVTESIATASLVYSNSFASTLHRERLDLWKAEGYSVKTVFDVLKFHNDDEEYLVIYKLETLTNYIWSISNEAKVAATHEIENLASSTS…
Plhal710r1_S019g10512	S019g10512	BLAST	204	20	-	C	9	CEG40568.1	191.048	161.308	274.538	MLTLARCTGALFRSSGVRCASVVPATPSSTPAERGNIQDLLSGNATARNGVEYVVSRVDDLVNWGRKSSLWPMTFGLACCAVEMMHSAGSRYDFERMGMVFRASPRQTDVMIVAGTLTNKMAPALRRVYDQMPEPRYVVSMGSCANGGGYYHYSYAVVRGVDRIVPVDIYVPGCPPTAEALLFGLMQLQKKVKGNKSLLLKLRK
Plhal710r1_S019g10518	S019g10518	BLAST	404	21	2	C	4	CEG45536.1	0	0	0	MFNARPILLYVCLASTQNSALYVLSYQTKAGVPVDSGFLIANSSDLVQSVSSIHETDDSKDIEARVPVLEKSALDHYNAHVEELGRHQLLENALKTSEMEAFYKFCVEYNSDTKNKDKLSLIEPLSKIYKDSFSLKKLYHLSMAEDHDQEIIRMLINEQLDTLVKEEFSLKQVFDLLEFDDSLATVVRNGKYDYFFQFWMSRASHELTDKSLVDDFVWGKFIEFLTKHFGGDGILLWGIEQNPELSSLREHLFEIWDKLPLDAVWDRLRFGDIAYLEILSGRLAMFHKHAVKSSPTATIKKFIQTYGEEKVTESIATASLVYSNSFASTLHRERLDLWKAEGYSVKTVFDVLKFHNDDEEYLVIYKLETLTNYIWSISNEAKVAATHEIENLASSTSKA…
Plhal710r1_S022g11723	S022g11723	BLAST	483	19	4	C	6	CEG42686.1	11.4063	20.7423	13.6008	MQMHHTLLLFLHIAPTIALIPNLTQDNDHHNNTIYSLPSNGVISTKSLYQSRVYTTVAFKKSISANNTSAIDTSHTTDNENEERWIGDALLHSLRDMIYKLALKLNVSPRFMYYLMGVGFTHLHFRNVRSNVMSWLHYVKGHSLRNPSTKESLYHSESKLYGLLRKANPDNNLAAFFRLLRKSPQHLELGHKMEKFMASRTSTGASMRQAWLRAGDSPHDLFFYLHLENEVELIDNQIITEWLLYCNMHRDMVKREFIQDEVFHDQVINLLKTTKSNQDLERVFQSLYKIEGMEDYADEMAGAVRRLKETQTWLKARKHPNDAYHSLNLHIEPLSDNIKFIQWLRYVNMYMTLPDTSPFTVLSALDIVLREGDGDYKLAALFQLIQEIPNLRELAQKMQ…
Plhal710r1_S022g11912	S022g11912	BLAST	369	29	-	C	11	CEG40721.1	0.806849	9.21902	11.6543	MSLIYTAAKTLLTLSAVAVAAQKAPILARHGSDSTSLVFKILQLADLHITGFPTVGCGKKSLPTGMTSQDCSEALTYKFMEQLLDLEKPDFIAFTGDNVQALDPTSHKKAIDAVTKAAETRKIPYGMVFGNHDQEGDFPRDKILEMVSKLSYSYTAGGPEIVDGIGNYMLNVSAPIAGAWGSQNDTVFRMYFLDSGAAALTDKYPYVYSEYDWIKQSQIDYYRHLSETGRSERHRSIESVLPAVMFFHIPLVEFAYSKDSCNGEQHERVHDQGMNLRLLSTLSQMNEVKAAFVGHDHVNEYCCLVSGVQLCYGGGTGFGRSYSAPGFSRRARLIEWTVDSNERHVIRSWKRHYDDISVLHSKEILYSEL
Plhal710r1_S023g11972	S023g11972	BLAST	343	31	-	C	11	CEG37532.1	29.0847	7.75524	14.0837	MIYGSFTTYFPRRMAGAAALCAAVAYSVSLQPPARQDAHRTMGGDVRCALLIPDTATSVRKQQRGHNRMDSWLVTRRHLQQEYVLEGVIGEGGFGLVHVGRHRGSNARVAIKRVSKQRTTRENFLQEVAILQQVGGTHNVLALREAFETSDAYVLVTELVTGGELYDDLVQHGVFEEDRAKDLVRELASTLEYLHSRKVVHADLKPENILLSRDNETGLRLIDFGQSFRLNDNSRPQLDVCTTAYASPEVMQHRTSGCAMDVWALGVVLYIVLCGTHPFDPNNDATDEELQERIFNGDFDCASSRWACISDCAQDLIRRMLTVDPEQRISATQVLEHEWITTA
Plhal710r1_S023g12008	S023g12008	BLAST	157	19	-	C	2	CEG35923.1	18.8662	33.6465	22.538	MWIPTWSCLLLSALSVHGEESQDHNQVSTNLSKNHLLDVSKNVTILRNSTNAIDDQSSEARILEPLASDVSSVSAHILNVDLEDLFHFFQFSKVSGDWSKNEPVRKWFQYLAEQRRTQNHNQWTDTRLYNLLKQFQTEEQLHDLFQELKHEQNLQSC
Plhal710r1_S024g12245	S024g12245	BLAST	414	49	-	C	11	CEG39748.1	22.5991	48.0814	22.44	MFGTRLRRQRRVLVPALRVLRSYPRTQEKIHSALNTWLQVGGQKRNFAMPAAILNQMDLLTRRYDELAHELSHNDGSYSSDKITNLSIELAEIEPKVMAVRDLRQQEKAVKELDEMIIEQKNSDDPDAIELRHMAAEERRELLETITKLENYVVRLLLPRDEADDKSSILEIRAGTGGDEACLFAADILKMYQKVAIAKGWKFELMSISETDLGGVKECVCSITGRGAFGRMKFESGVHRVQRVPVNDVRIHTSAVAVVVLPEAEEVEVEIDPKDLRIDVYRASGAGGQHVNTTESAVRITHIPTGIVAAVQDERSQHQNKAKALKILRARVFDGIRRKRDAERQIMRNSLVVSGDRSERVRTYNFPQSRVSDHRVNVTVHGIERMLNGELLDEIVDAL…
Plhal710r1_S024g12541	S024g12541	BLAST	59	23	-	C	0	CEG43656.1	0	0.213276	5.20889	MDRRQICVLWLAVIALVAHVHSNENTSDVKAMNISKVASDEERSFEWLHHLGDLVKKFV
Plhal710r1_S025g12693	S025g12693	BLAST	463	21	4	C	5	CEG42519.1	0	31.6622	2.26244	MSIFVLVSVLLSTLPSRIQRQLTTFSDDTKINDIEERGRISKMIEKLMKRNEYNHLAKKVRQYDDLEKALQSNEMEALYNLCMNHNRENRAKKQLSAVKPLLQKYGSNNLRNDLGNLAENDGYNQQMIKHLSQEIRRKEWLKTKMSIDEVFDLLHFGDDLTTDIQAGKFDELKEYMLSLGRKKYKDQVSDHVDDELVKFLISKFGGDGNFVKQMSKAKLSGVNDESVSGLESALFRTWHGETELAVWNRLQFGNDALEALTSGKVEIAHKYYTESGSSENYIAIDYFQTSFPIPRVTVALALAKLEPATSEFATMMQHEQIKFWLSKNHDTSVVFDFLKFSRNPMNRFLDVKLEALSFYISLLNPTQPYVKAGDLWDLARLAVGSSIENDPARLLPCDI…
Plhal710r1_S025g12708	S025g12708	BLAST	502	34	4	C	5	CEG42672.1	2.26688	21.5493	19.527	MCYLTPFKLFHCLIFSKMLFVVLIFVVVRVTSASAIAHSTYPAVGGKSVDLGVPVSDVSHSNQSVSSSDDKKIDDIEERGQTSQMLGFIKGLTTRYMYSKYAKKVRQYGSLEEALKSDKMEALYNLCIKHNRKNKSKNQLSAVTPLLEAYGRDDMPNKLRNVLENEGYNKLMIKHLLRETWLIERMSIDEVFDLLQFGDDLTIAIQTGKFDDLKEYILLLVRIKYNDKVSEYVDDELVKILTSRFGGDGNFVEQLRKAKFSGVDDESVSGLESALFRTWHGLSELAVWNRLQFGNDAVEALTSGKVEIADKYFTQKNTDGQFFAISRLENNFGEMGVTVALATAKLEPATKEFATMMQHKQIRCWVQYEASVDLVFTSLHFKMDGDINLNVKLEALSSF…
Plhal710r1_S025g12720	S025g12720	BLAST	488	17	4	C	5	CEG48095.1	4.4841	1.92376	19.7272	MLFVVLIFVVVRVTSASAIAHSTYPAVGGKSVDLGVPVSDVSHSNQSVSSSDDKKIDDIEERGQTSQMLGFIKGLTTRYMYSKYAKKVRQYGSLEEALKSDKMEALYNLCIKHNRKNKSKNQLSAVTPLLEAYGRDDMPNKLRNVLENEGYNKLMIKHLLRETWLIERMSIDEVFDLLQFGDDLTIAIQTGKFDDLKEYILLLVRIKYNDKVSEYVDDELVKILTSRFGGDGNFVEQMSKARFSRVNDESVSGLESALFRKWNRLTKKEVWAQLQFSDDPVKSLTSSKMKIADKYFTEKDFYCRFTANDLFENDFGQEVVTVAFAIAKLEPATKEFVTMMQYKHIKYWLNKTLTAGIIFGNLKFNMDAIDIFFDLKIGTLSYFISLMNPTQPYIRSGNV…
Plhal710r1_S025g12727	S025g12727	BLAST	518	31	5	C	5	CEG44898.1	57.9051	0.264131	4.39732	MWNLISYKLLHRPIFSKMLFVVSVFLLVCATNVLETVHCTFSNSEEANMPVDIRDAADNVSHYNRSRMSSEDTKTTDTENRGRAFTMSDLGVRLMTIAKYNKYAKKVRQYINLKDALKSSEMEALYNLCMKHNRKNKAKLQLSAVEPLLELYGSSNLRNNLQHLVEKEGYNQHMIKHLLQEIRREEWLRKQMSIDKVFDLLQFSDDLTTDIQIGKFDELKEYILSLGREKYKNKVIEYADDKLVAILTDKFGGEGNLVKQMSKAKFSGVNDESMSGLESALFRKWHDMKTWKVWNRLQFGDDAVGALTSGKIEIADKYFTKRYKNGYFDAIQLFEEDFGTERLTAAFAIAKSVPDTKEFATMMQHKQFNNWRRKNKSAADIFKSLNFNINRIDTLLDVK…
Plhal710r1_S025g12780	S025g12780	BLAST	233	22	-	C	2	CEG48133.1	5.29256	11.7922	11.6833	MKTFRIILAMTTLSFSNYAYAQGPLGPVRMGPMARNREQFGGNDLGGGFGGGINGFGGDGAAGFGQFGGNGGTFNQIGNNVGGGFGGSNQLGFGGGGNGFAMSRGAISNRFMAGAGGGAGTGDVMGPGAGNRGSDNDGPVTPAPTMPNGEPVSSSIGVGATQGGAGISNSPIGPGAGGLGGGFGVGGQPGGFGGGMGPLNGRFDGNGGAGGVGGFNGMTGGAFGAGGMGGNGV
Plhal710r1_S025g12808	S025g12808	BLAST	513	23	3	C	2	nd	7.06264	1.43092	6.47497	MLSLISLRTVINVLVGIYTCSAYISDTRRDEEPRRISRSSMTSIVPISVTMHSTAPSKNDSFLIPEVNEARGGTAEKFVATMTDALLHTNVVDGFKVSEPLLHGVINSIETATGRVRNELIRVKNLFEQNDWRVKLEETDVSWNDELIRNYVFCHCLGSGESPMYIFRYMKIRLPYSPNDVQSIDPKLLWWFEYIILYRLVEKSTAKDAATSDTASSHNGFGNKELFSFLVSEYDLQTGGMEMSSAVEKLDSQHRQVVSLIEMLRQSHDMTIRKLAEQMQKYLVTRLDTKELVLQTWLKYLITPSDIFHILDVKIELGPVGDEDVLTLWLRYIEMYWDLWRPDYDDNPFKYDSFLALLKEKFSDKTAEMLLTDAHYQILNKNVEFGFGNHLKNLHAMWY…
Plhal710r1_S025g12824	S025g12824	BLAST	417	28	-	C	5	CEG37665.1	2.41908	4.78625	9.9194	MKSFASERTMVQCLIGVCVYFACDSRASPNEMPDLRTQSNMTATIPHNSTVTEESYSHINNDTETRTGPGVPFVHEISSGLIDTKLSLEVKIPLEHRLTEWLLPGSGSTRKSEAQTALSEVKTLLKNDNWRSLLKAPSIWWDKLEIRKEIFRHCALTEESPFALFQYMKISLPDFSKDSQRIDRKIPMWFDYITLYRNFPKNLKVHDAETDTGFTICNDQELFSFLVTTYFKTIKTETPSALNTPEKESLDSLQQVVTLFEKLRLKSATQKIAEGMQRYMLSRPDTKELVLKAWLHNGESPEIVPSILQEHGLIGFDDIMLWLRYAKLYYMSVPPSSMKYYLDPNAFLKLLEQKLTIHQLTIVYSTKAFGHLFEEVLPIDVASKIRANWNKFLLDNDMT…
Plhal710r1_S025g12864	S025g12864	BLAST	186	32	-	C	10	CEG47622.1	63.1329	5.23402	71.1051	MVHWGTVFVSMTISSFLLGRRELPKIGRVLGFYSGRSVGAILRAKKEFFDATKDNDLIKLQREFQRGIEELNEIRAEFTSVGNMRRPLQPKSDESASGIMGQAVVRSPFAPPPTGGRSSVSLASTDEYELQNGLQRSGEANLAIAEMKLAEQRKFVSRIESQDGGADYVSASIMDSLLLDLKTKKA
Plhal710r1_S026g13232	S026g13232	BLAST	225	23	-	C	12	CEG39221.1	68.0058	33.7678	35.8392	MFRTPAWVRFMVRYISPHLRNAAPADKSVMDSLPSWIVNKNNTLKVGAKRAICKVAVSSTCAQDCVICLSGLESGDGKFVLLPCGHQFHLLCISSWLKLRSTCPSCRFQFRKAFSGSYAVRTLNSALLLKQEHRPLPKEQILNTSVGRETIRAVVNVTLNQIDAHAKQSQYPCVLNALMMHSNGDSFTETATTNTALSKQKNSGKGDKETDDSDNEQRAKRMRIA
Plhal710r1_S028g13705	S028g13705	BLAST	145	24	-	C	12	CEG37337.1	0.0782129	8.20182	258.949	MLKNYIYGAQAVLLVYDITNYESFQNLEDWYRLVRRTFDDERMPYVALVGNKSDLNHLRAVKDTKHKQFTEENDLKSYLVSAKTGDEVNTTFRQVAADLAGIALTKADLEREVPVLKAQIINHEQNDPDVKTTDIRSTNSKCSIQ
Plhal710r1_S029g14297	S029g14297	BLAST	696	40	-	C	14	CEG45633.1	25.7384	57.4767	36.3233	MADENTTEKRLQGSPQHTPAKKSLSFLLLALSPVAVALAAICVRYANVPFNTDGWQGLVDQVSLFGGKPSLVDWNPDNVRDKYTTDLVDLQVRQLVTDFHCSDTNYTAEILFDGKVFPIAEPMEAETFMGNGQVFLMLNGANDGVYVSWNGKFECIGQPAELAAAFLGADRDVMANGVRLYNQLGYPVRDGNELRKTRNIVHVLLDFELWQWPGIKKGYKYLLENGVTLTMVGISPKVFDVEFFLTQEEADKVIEIGLPKLDRSKVDGTNSSKVVSESRTSHTAFLPDSLFVRDFQKRSAQVARLPSPSYVERMQLVRYGAGEFYRQHFDTFHSRKFLPKGSDSYAFEDYVEWTKVAAEKLRSLDQNKVPEKFREGGLLFPNAEDSKSFPNALLELFYD…
Plhal710r1_S032g15132	S032g15132	BLAST	464	35	-	C	1	CEG38392.1	0.307424	0.0751102	29.5993	MVNRGSPKINKSRFTSAFYVATAFFIASSTRTAAKSDQIKSAITQYQYHDKLPAGGSDTMTLPRRSLKGSEDHLETPVDEEERVRFADAIELKEAKRVVLNLHLRLREAEMKLENNLREMVPVREHVGTSATPSREGSQILRKKLEDAITKLEQVNFNLVRAKNILTAYKRMEADALKVEKESDIRNERYSKYADYSANEAASRSENVAKHVSGMKEANEAVSRLENSAEYKLKMEEAAEKAIPVSIEKIISRGVVDEIKHLDNNHNPQKIHPHRVDQAIEAAKLEEETHRISASYNRQLLHHADEDEGLFRKIAEIYKSTASVASNLNKSYKHKVKQAKEVKKSFQAEQDAQIKKVKHLTQKLMAAQDSERPQLSSNFGAILPAKSTYATQDPIAAHA…
Plhal710r1_S034g15712	S034g15712	BLAST	398	22	-	C	4	nd	0.239734	6.18548	10.303	MHFRYLRASLLVGLLVTDASARANFTSASPQLEPAKIGSNSQNLANISGENRISSTILEFMEKVLAIKNAQEKIISWGETTDLINKGVTSEALIGIFHPQDSSVNILADKNWIQWAYLVCQSDVQSKDAFQSIYKAMAAGLTAERLDTIFKNGIADISTRELAIELRNLLSQIDTTNFFGVNFDKWLAYLSSSNQAEYNRNPRVCELKYLILHYRTPQLLEILVYPKNSGNVRASKYLAIVFQVMLSQKIRPFVVVKAFAKNDGVIPIFLNEVENEIRFQFWLNYHLEFNKRYPEDALSLVDMLTKAVGPARVAAILLTARMSTHKTVRNLGDKYLAYQFNQWFERSMSAVHVYALISNDLARNPWKLETFSLSELAGATSHEYLKYRDKRLPRRTMN
Plhal710r1_S034g15725	S034g15725	BLAST	410	22	-	C	5	nd	24.9684	21.6306	54.5333	MHLRYLRTSLLVGLLITDALARTTSTSTSPRSRHLHAADDDSQNSMNIDGENRTNPALSKFMEKVLGMKHVKRRIESWKGADEILARFGVNPTSELLVTRYNAEYTSKNFLASPVWICWAFLVCQSGVKVEDASQSIYKGMAAGFTVEQLITIFEKGIADTKTQNFAVKLRNHLWKDRGINPDNMLAQIDTTNFFGVDFDNWVAYLSFYHGVEENHDFRFLVLKDLIRYYTMHEFLKILFHPNNGENTKALEYLKMLSGFWLSKKISPVDVVKMIASHDDMIPSFLDDVENKFCVDFWRRYLGDFNHMYPKQPLTQLKTLTDAVGPARVAIMLRAALHSSHPSVQECGKRLQAFQFNEWYYLPMSQGGVRDLIANDLANNPWTLESHSISSLAETTSKD…
Plhal710r1_S034g15747	S034g15747	BLAST	626	21	4	C	5	CEG38289.1	2.99716	25.866	4.74336	MYICPLPYLLAVSMTATAYARNESMTSSLLATQSLNFTQDNAFSNDNDSTQALSGIPDEARSRVNLLPEASLEYAPGSVPTVVRNIFSRADISKLSNSVKALTLRVKSQKNAPVKQASHLLGKTAQLENLIETKDWRFWVRDITKHIKSKRNEDSIEDLYEDVAEVMAIELGERRFFETHTYETKIQKAALIATTLLEARCQRLAKRSAPSILFHTLGLNKPEGNVFDNKLYPIWQYVLHIHKDTSPTSRINEIGILRTYFDTAELIEMVTSSVRLKSDTRKTMLSELVPVWVKSYSSRAVDVPAAADGIIKSLRGCLTDVELTKMFASLYDTYKPVCTKMLHQLVLVWVSESIPPRHVLETIVSSDARYLTMGKRKLQMGLNKLLDERSGAVSPVLWT…
Plhal710r1_S034g15762	S034g15762	BLAST	410	22	-	C	4	CEG47358.1	15.333	5.13227	28.1562	MHFRYLRASLLVGLLVTDASARANFTSASPQLEPAKIGSNSQNLANISGENRMSSTILEFMEKVLAIRNAQEKIISWGETMDLIDKGVKSEALREIFHAQDSSVNILADKNWIQWAYLVWQSDDQSKNAFQSIYKAMAAELTAERLNTIFKNGIADISTRELVIELRNRWWKDNGITPSDVLSEIDTLNFFGVAFDNWLAYLSFSNQAEYNRNPRVCELKYLILHYRMPQLLEILVYPTNSGNVRASEYLTIVSQVMLPRKIRPCEVVKAIASNDGVIPTFLNEVENETRFRFWFDYHLSFNERYPEYALSLVDMLTEAVGPARVAAMLLAAQKSTNKTVKNIGDTYLADQCKQWSRSSKSAHLVHDLISKDLAKNPWKLETYSLSELAGETSRKYSNY…
Plhal710r1_S036g16399	S036g16399	BLAST	283	24	-	C	0	nd	1.34291	0.52322	0.653893	MRVYKYLVMAATFDLFIVNVVSTNSSAHLTLTRHNTFDRDSRINGHFLRKLETGKAKTQENEERNDLTPKELATLLNQLYAFDWLIKKEKQLESLFSIRSVLEGKEIKYDAENLRSSHESLERKKRVINAIIAYCMNKLQGVDILNWDDMFSEHTADFWVFAEEVLYVIQAQRLIDLIRLRETNVHGDSLPAYEQELRQRIFAFWKERENMTKAMFDNIISYTDEKDETIASQELLLAQRRSSRKRTVFRFNWFEAYCIIFGIYWNLSDDCFFTVSSSTALEL
Plhal710r1_S037g16768	S037g16768	BLAST	346	22	-	C	1	CEG43861.1	39.6963	6.10321	40.0029	MCRAFYFATTLLIVTSPRTAADFKPFDAQDHDIIPNGVTDTKTSPRRNLKRSDDDVSHATSKEERVIIHDLLDGAGQNARLLYEHSNTNSIDDLTKGIIKNEDVAAFAVVKDKRIELLQKKYDDAVDKYQQAVGRLQMAISDYENEHLAANKADEVYQAASELITHHSSQAMIATEDVDRALFAIRAHSYEAAKAAQIAIYDLQLRNIYLAEAAKYEMAIHSVKTAEESQFFIRAHSYALIRANECSEGMEIARKIQNREGDRVLDLRDSIKEKDETIFNHQNEVDNYEMLALNAHAKSKLSKIRARVADQKAKVAQANKDVLLKTIKHAKQELEAARAEKPTHGL
Plhal710r1_S037g16775	S037g16775	BLAST	154	21	-	C	1	nd	2.11159	5.54204	16.2785	MCRAFDLATTLFIVISPCAAADFEQIKPFDAQAHDILPNGVTDTKPSPRRYLKRSDDDVSPATAEEEREDVASFAVLRDKKIEPLQKKYNDAIDKYQQAVGRLQMAITDSIKEHQAAYEAKEDFQAASAFIVPTTIATLTQSSPLKPEMLPRIT
Plhal710r1_S037g16813	S037g16813	BLAST	450	33	-	C	0	CEG44539.1	107.003	0.540542	5.03653	MWLLTKFGLIGSAFSKAAVLIISASTWIGAESYQLNFQTNQNHTIKPIGRTDTEVLSKGSLQGSYDQEASPVVEEERAKLKNLPDLIKNAGEDVIALLKSNTQRIEHDTPDILGKKIMNGEYLGSPAHHRDMLQNVKNGKVERNTRLQLRKKLIKSAHNKQLAEDLHDANTVAVSKNFQIWKKNSDAYLHSIDKMEENSHISKNAKDNLAFHANEATVALNVAELAREINSAHSKKSADAAYAYHTTNAALAQQNAVAADAKVEGYKRISALASQNAKEAILDHTRAVQGVQDAQTLAQHSQFNIQQIKQSLGEPDLDLSHFVLDTSINSGKNTDSNRIKNAFHDDIVRIQNAIRTFIQKADHDDPITLLNGQTFQLIEKLFHMHNKKNLAIFEEIMNQ…
Plhal710r1_S037g16869	S037g16869	BLAST	456	24	-	C	1	CEG45851.1	58.8071	95.3523	110.577	MRGAFYVATAFLIASSIRTAAESFPIKSDIKQYHDKSPVGASDTKTLPRRSLKGSGDLLETPVAEEERVIPTGVLEGAGIDVPEAILRLEKSGDGLNEMVKVGKRVGSSATSREKRIQILQKNHKDAVAKHQQVFNNYKNAIKKSKALNFERDTALIKYNYAKLLNDYHSAQAAKDAESHRDHRTFFNQLDSVVTTAAANVNNAKNERDKYLALLEETSSRAIAAYLAGNMDEYTKIEGIEAELWNEVDKAHQDIKEAEASFNSNAWAHSVAQKFLELTTHSYWKNFFAAEMYKNTVNEAWETYKRLDFEAKQAAQAVLTAKTKLGAQAEKIAFVFPEFEAAQAGKISKFDLNVKATLAEKPTHATQGQAASPAHFAIDSHDIPATEELELTLSLPNPT…
Plhal710r1_S039g17158	S039g17158	BLAST	884	57	-	C	11	CEG38644.1	44.9319	111.537	49.2288	MWRACRAAAVCHLRAARMPVYRAPLQCLEGVRFYFTSIAGVDRDVLFNCSARDLRAEIGNAKIGLVAKALEGELNDAISREDVTSEEIIDVFMAAQKTRATHVMLTAFAFLEARYPSHINFAVYGEVFRILQRRNESKRLIEIYTTAKPRFKAVPEMIYRFGIVGYLQIDDMDTAVKIWQEMTDAGHETTNEITSRLMLAFAKKGNVEKVQELYDAVDPQLGYWHESCIDRVILSMGIIERPEKAFEFYSNSSMKLSGGTLIALLSVCRANNCKQQATDILANRKKFDLYLDARGYNRIMTTLEFLERNDEIKDVLKEMVDNNVRFDTKTNQIIMRNAEFLQDTSFAVNPNRSKMEDSTLSQRIRELFAQGNDIDAAALVDSAVKLLEKSEDDQSEIPE…
Plhal710r1_S039g17273	S039g17273	BLAST	164	22	-	C	0	CEG38070.1	0	4.57324	8.03368	MRSQYLISLLLVSLTVQDVLSTHEHRSKHEEPESMPNSIAPWRVHGSRLHRATKRKITASKERMRTLKGAVTKLINVMRLAPVKFEEIIRDIRIANAIGVIKRAGVNQALMLGYHPLQVMTLLKSSPDLAAEMSTVSLVHWKRNPKLTQLVEFIEEHDKWLSML
Plhal710r1_S039g17315	S039g17315	BLAST	140	22	-	C	0	CEG47199.1	0	0	24.7949	MRLQYLLSLLLASLTAEAVLSIPAHRSQHEEPESMSGTIAQWRIHGSGLDRLRARNGKNITDEERMQTFQRVVSKVINVLGLVNGIYDRKIQLATIDRIMNINGVIQTLMLGYHPLQVKSWLEHTPDLAADMSTRNSSVL
Plhal710r1_S039g17407	S039g17407	BLAST	324	52	-	C	11	CEG47231.1	203.851	24.5033	74.0209	MLKLLAHMQATLKAAPLSVSALAAVGCLVLSRLVLQLLVSFYAFFLRPAKSLKSFGQWGVVTGATDGIGKALAMELARKEMNLVLLSRTQSRLETVRNEILAKYPTVQVKTLAVDFDRVDEPKVREIIQKKLDEIRDVGVLFNNVGVSYDFPEFFDQLSEERMDSLIKLNVTSGTIMTKLVLPGMVQRKRGVIVNLSSGSGRMVVPLLSEYSATKKYIEQLTLCLAAEYAAKNVHIQCHVPMFVSTKLAKIRHSSFLVPSPTTYARASMVQLGYDTLISPYWPHALQIWLYESVPSWLLAKVAMITHLSLRKRALKKLEGKKKE
Plhal710r1_S040g17698	S040g17698	BLAST	137	22	-	C	12	CEG48077.1	15.157	24.2499	28.5732	MPSMAWTRFFIIFIGRILVHCNKGVSRSTSMILAYLIKYQTMTFDQALTFVIERHPIANPNANFRQQLHEFECQVHRQASSKKRSRALCNANEKKDSVKFIGPQLPYTSNTDDNRTTKQLKTENKVIGPSLPPSSES
Plhal710r1_S042g18043	S042g18043	BLAST	302	18	-	C	10	CEG47891.1	4.9449	13.6272	32.1874	MKTTTAMALLQSHATNSIVLPSGCDSIDRLLHGGFRSGIVTEICGEASAGKTQMCLQLLLQCCLPRSLGGLQSTACYICTEGVGAVKRLHELAQVYVERYNAVTNVGVKRKRGEMIPEFTRSDFLDGIFVEQLYTVDDLIYLMQARLPMLLAERDTKLVVLDSVAAVFRLESTSSIKVETVIELSLYKSVAKFCKFHVAQEAAERSRTMFHMVNCMRILSDQYGVVFVVSNQVTGDFDPFSDRNEMRPALGLSWSHCINQRLMITRVEESTRRLKIAFSPYLPAETCAFQVTSDGVRPADGD
Plhal710r1_S042g18181	S042g18181	BLAST	611	25	-	C	6	CEG37632.1	19.1919	5.74008	5.86036	MRHLFSLFAWVYIGLHSNASGALSHELSTKSTEYTNTSILHPAFNRNVTFTEKSQEERTWMGIHVDTKASESNLLTRFYHKISEIINKLAYKWAWWRSNPTKAFELLPVVKNGGVLKHNKEFHDWLNRVVHLRSRGIRYDDGEVIKLLKTKQSDAELVELCTWIRTLPGMTNFADRILIDMASKPTTARVTNEIPKSDNHPDWLAQVIDRRQQGEGMTDDELVQFLKAKHTDKQLVELYSRLRYVPGFESVGEKMLLDLTSNPIKQTVANKNRLNDQESPWSMFENRPEQFKIDDNPEFKQWFVYANSYRYQTEDNIEREAFVQRVYDLLMNTNTIKELEMANVMQSLRQSGDTKTLAEDMLAYMASNRAISNRVFQAWEKLKQDPMEFWVLLPPMYDG…
Plhal710r1_S045g18923	S045g18923	BLAST	477	47	4	C	5	CEG38206.1	10.9609	28.8762	49.9241	MKRVIVRFSTKSTTLPMMAKRDLSTHFCLVLLSSVVLLALRIDSFGADATYLNANLRQDTRTLTPTTHEDLTNHEPRTMTAAAVVHGNLFTHLLNRIWSWVLQNIGSSSVIRRVSPIGHMKLTSDKKEAAFNLLKDFNVDKVEIPIFESQAFVKWSSVFSKAFPNDQDLRAELMVSALVRHDEAKLIESIAQVKPFSGSTLIAKQLEKALIEKWLGDSSEKMIDVLKKPMLQKWFRTLPKRDPARETLFFKAYERNGFETEATDFQEAAQTTGGIFSEMAKSILGIKLSNDLFHELKLDEATSSKDIVDHGSLDTWLMKVEELEWDPVKLLFPKLRAVSTDIDILVDCVSKNHLPVELRDKLQDAVLDEWVGTSGSAALKYLGLDVVNNGPFYPLLLSW…
Plhal710r1_S045g18958	S045g18958	BLAST	571	26	4	C	1	CEG45644.1	0	0	0.0104929	MTTGRNSSHRLCFLLLSCVTLLTYSEISQIKAKMVSYERAKAQRHGRALTSTVDQSSKLLEERGASVAVGEEAGLLSRFASHLNPVNIWQKIASSGVMRFFSPSTYLRHAPDKVEAAYKVFQKVGVDKVTTNLFDSSAYRKWSNYLDKAFPNEFKRVAQLKVVVLVEHGQDTLINSILTAQVGKGELPFTVYFEDALIEILANAKGVQKEFADRLDDALFNYSKYLQKLHGGPKDLRWKKYKSIGDRIEGKLFFELTTSNTKNLVDDDVAHPILSSKREGRREPHLYLRDAYNPDEAATILLMNAHVDKAKGDLFTSHEFQTWSKIIVDAFPEDLRLRAIIMDAALQNLDRKRLVDAISTAQLVNGKLLFDDYFIDELLVHSEYFESSLFRLSENLQSR…
Plhal710r1_S047g19415	S047g19415	BLAST	224	24	-	C	13	nd	0	0	0	MFRQLAEAKKVVLLLNVIFFSRALDQYMYAHIDIVAFAPLTNNKFTDIYQRVGLSKAGRSGLLSTMASFFVSALWHGLSPGYYLFFLSGGIYIEVGKHLRRRLRSYFHYTEVRTAHPHAIFLSYFDGNSHPMAFLYDISGVFFTIPHASSVTCKITLWSSTQTWNSHKIHRESGSKHAVLRQWPLSREQSEYIDEIFAQKQVAGFVRASKFTHSAPTFCVRLLN
Plhal710r1_S047g19425	S047g19425	BLAST	129	32	-	C	0	CEG45728.1	508.34	285.522	1540.89	MHLQLFFVSVIVFTLMPSGITLSHFDHDAKTEDIEQSSIYEADTDDSSASDVVQTQTDTDTSLFNKSKPIVSPIGLEKNVSRTGNTSEDDRRGNMYSIRSNEEERGTIGVIVGSLFAALFFMMLLACIL
Plhal710r1_S047g19432	S047g19432	BLAST	197	22	-	C	1	nd	0.281784	0.302391	0.4319	MRYLLTLFVVAVFAVSNGTTSSTTLDKTKNDIIDASTALTEPQNAIVNTRQSQSQSVGEAEEERAWPIIHQAHSYLKSSYDWLVHLLKRMFGVETPASRKWYHIREHFRGFKRGSRRMYYNAMGRIRSAFRKMNHISEENKKIDNHLFTEGLQREKHGIQESFEHKVHKISEYAQNAKHTVERGGKRAGNFIKTGHV
Plhal710r1_S047g19435	S047g19435	BLAST	798	25	-	C	12	CEG45730.1	15.3283	11.994	15.6206	MTAIFGQELSSGMAALVYVFLVLALVILCGSIWYYWSYARKIERFLARDNQNNNMMRHHLVDSFLQRGEEEWPCSICFHDNHPDKTSCVMCGTPRIVTATTPSNLARASGLHKQNFSQSMLNQQSRVRSFHVRRLKQMDLTSRQKAAMRRHVWKRKRGKDGVMRWVRIDAKQNTMSKEKSSDSVYAGLSTPTNGTAILGGDDFVLTSTTSRVSSTSSLKEDNEIVARALRDFGVSEEEGRHPDSSFLSTENDLGRPSFQPLRATALQLLEEAEERPTMAFYSQQNPFNRANSGVNPFGLSSSKILLSGSTTNPFANTRGLNQINEDREGTVDGKFVSGMKGLGMAEDRRFLESNDTALSTVSTGYVRHENGAGGFEWTPAGTVIAYSDTSRRIECEDDL…
Plhal710r1_S049g19910	S049g19910	BLAST	90	63	-	C	9	nd	9.25771	13.5526	9.80858	MRHNLFRICQRSLVWRAARFLWPVNIDVSQLVGDLKKAIKKEQEFDIAASKLELYLAKRGDAWLESGTIDVKKLKKGEKTVPIEAIMKEN
Plhal710r1_S051g20279	S051g20279	BLAST	244	23	-	C	11	CEG46828.1	12.1648	54.6802	5.58205	MRAPTSSYQNNAFAKFVLLALAACTIAALATEKNATAQRRLATTLADAPSLRLLFTVKRSSMNLYGQSQFYVFANPVVSSDNTSVIYDGYARLTDGTGEYTYILANGIAYVVTSTVGSTSDSIADCLDSTLLPPFNDIISALNNATAVSNAVVGNDTITCASGIMFQVTLSDATFVICSSGSNGFTAYGSDMDITVDYLNSPVTITPPSLNPDVALSCETVITPISVSDTALALLTGQEIPLSK
Plhal710r1_S051g20291	S051g20291	BLAST	144	31	-	C	6	nd	114.596	66.0748	0	MWIFMSPRPFLALVMSILFALSVSNNSALATIHDETAQRRLATTIMDAPSLRLHFTLKRPSMSIFGQSQFYVFANPIVSSDNTSIMYDGYAAFMDGTTDYTYMLVNGIAYSVTSALGNDLVVRLLIIEFLKNSVDKIATIVVEV
Plhal710r1_S052g20567	S052g20567	BLAST	333	24	-	C	4	CEG45621.1	632.031	346.802	53.2929	MRVCTTLLVAAVALFTTQSFVSAHDESRNLVTFQDLEERDAGISFTPPDDPADKRAIEAIQSIGLGDVDKKTLEDFVGADVVAAGPKAILKALTKKPEAELTAFVDKNAQTGSSNSTPPAKKAPSDLGEVSDEALQALTDAVGADVVAGGQAEIAGALMKMDEKQLDDLLEKLEERSSSGDSGSKNSDTPVAPATPATPSTPSTPATPSTPATPSTPATPSTPATPADPSTPASPSPSADNTGVYAANAKILESVLGSDVVAGGQPKIADALMKMEDKDLDALIEKLSPVADDNSGSSSGAGTPKRFLAEDTMNTAPVESLDQVDRRLRSTEK
Plhal710r1_S053g20807	S053g20807	BLAST	571	16	-	C	12	nd	32.5551	24.0936	89.6729	MLKLFCIIVGRVGSAFPVTIDEIDTVGDLKKSIKNDNPATITCDAKDLQLFLAQAGGNAWLSSLTEDVKKLKKGEKTAFIKSLMHEDRELQGESSLKKALAGMLSPSTDEIHVLVVAPYLHESLLLARQASVRHSRTEMLLEQIAASLPHKIGKSYTDGALGQLLLDRLKKDGLFFVIPPTDDGEAFWSADIQLQANAIRNEAVFDAFITPFFSTILHSSGLVFVNSERYQWLSQSTLVTKSTDLKPDGFATHRGMYRAKAVPDDGVSRPNNFRFGIAEEELFDCIILFESNLSITEAALGQVERYIQNVCPEASASAILFDRRSFWLIRSHKSIVVKVQVAMWANKGSKSLFQNFIADNISPWVTRLSLSCQYLGVDVIEGDAFLGRGAHGRVFRVIR…
Plhal710r1_S056g21490	S056g21490	BLAST	207	25	-	C	40	CEG38740.1	9.98006	32.5586	108.996	MVHSSKYDLLIKLLLIGDSGVGKSCVLLRYSDDSFTTSFITTIGIDFKVKTIDVDGKRIKLQIWDTAGQERFRTITTAYYRGAMGILLVYDVTDDHSFQNIRNWMTQIRQNASSNVNRILVGNKCDVDSSERAVTTQQGQDLADEFGIKFFETSAKSNQNIDDAFRSIAVDIQKRLAESEHDRLDVASGSNFRVDASQEQAKDGCCT
Plhal710r1_S059g22297	S059g22297	BLAST	519	21	6	C	4	CEG46771.1	0	0	11.9017	MKQIARRFFLLVFSISASNCYLGTQLVVAIPADSGAANNASEIAPNMSSLNESRTNNVENISAKIKQFKWRVGSSSRLTAIYDAVKYRIKKPISEIYDQYLEKLLQFDDFENALKSPEMEALINVRLKHNRKEKIRNLRSLIAQLSEKYGYDLVLKRLPELAWSEDYSQHMIKHHIQDVRRQNWLKDNLSIDKVIDLLQFGDDLSADIQNGNLNELREYIILRGREEYKNAALPPEYVDDKLVTSLIRKFGGEGKLMQQLSNARLSLENASIVDSLEAAFFRDWLHASDSLLWDQIDISNDVFKALMSGNLEIVHRYYALRYPDRRLLAVQTYVMRYKEDELMVALALMKLKPSMKEFATTVQHEMYEYWLTKGPHHLEDVISWLKIGIEDNLIITIIK…
Plhal710r1_S060g22390	S060g22390	BLAST	81	24	-	C	1	nd	1.8009	1.75843	91.1416	MRGAFYVATAFFIASSIRTAAESAQIKSVITQNHDKCQPVFLTQRRCPEDLLKGVKKLHWLKKSACLQLKHSRVQDTLFRS
Plhal710r1_S060g22408	S060g22408	BLAST	396	24	-	C	1	CEG39447.1	2.39208	6.43104	34.5831	MRGAYYVATAFFIASSTCTAAESVQIKSVKTQLHDKSQAGGFDTTTLPRRSLKGSGETPVAEEERVNFAQVIEKAENTASNTSLKLKKTKKQRWRSLKNILMPEKHVGTSANSSGERIRILQKNHEDAIAELKQVNKKLLVAIEEIEDIKHKTTRAFQYYDFHDDLVQYHFEQADAAAKKVLESSSKMKDIEHEWRNALEAAEAATTSLLTQAKLNEQLAIPAFKTGDEEKYQINEAPQADRENAINKAKQDVITAEKYEQKFLDLADSFKKKFATAQEDLKSRLKFAENYRYAVSGAMQSNENEIPQAEEAVSSAQANQNAQVAEFIPSNQELEIARAGGNPQLNLNLRAILSEKPTYATQDLLAAHARHAAPPAHFDTDSHVRAGLDFEPTPES
Plhal710r1_S060g22433	S060g22433	BLAST	349	24	-	C	1	CEG49925.1	85.9353	268.034	195.601	MRGAFYVATALFIASSIRTAAESAQIKSVITQNHDKMPAGGSDTTTLPRRSFKGSEETPVAEEERVPIAKGLEIVKEIRPEYFLKVKKPKMKSVGGPSRMVTVGEHVGTSASSSKKRIRILKENSRVAHKKLKRAHRKFIDAFEKLNAVTLKRDEASFRKEAVHTLYRQLIKEYESAANNAIEFFKNYKLYQDLAKDALHRIIFITKTQDQLRAYADTINPSINAANDAANMGKLHSHYVRSETLLNEANNAGEDIKNVESFYKDATNLADSYSELFRKADQDLKNQLPLVEFYKTSANAVSHSLNLLDGEVQQAEEAFSRAQANQNYRVAKALHADKKLKDAQARRNT
Plhal710r1_S062g22845	S062g22845	BLAST	416	25	4	C	5	CEG46060.1	0.615226	1.56475	0.754252	MAFHAFPLLTPCSAGQLLVAGASARTSFNPATSHTEHSTGSQSTDDEFRTIQVFEFCNRVLKTEKSVKELDLNGVVTSIKPHIKSETTPKEYAELCGMKLESQNLLADKLWVKWAFFVCSRNVDSMRPHQRIFLAMKEIFLPEELDTISERALLDPQTSQLAAALLQYEPHILFNITKKMLAEIDRLKFFGDHYNKWVRCIRIQSGHQDEETYIHTELEYFTKFYGETDLVRILTIPENQNDKGREYLKALSGIWLSQKKSPDDVMKMVIRTDDDVYNFLYHDFTTFSPRVWVSYHSQFYRIYRNEANRLTLLDTLTSAVGSARVTIMVQKAQESPDSLAREWGRYLQKAQYREWFDKKIPAVDVYEEIVNCAMTQSWGPEIRASFAERVGAEYVSAIL…
Plhal710r1_S062g22900	S062g22900	BLAST	484	42	3	C	5	CEG43039.1	2.86424	3.51596	12.8023	MTLARYTTSSQIWVRPNSYKKSSTLLPILLPLFVSLRSTLAKLTAHTLAPHEISSPLHSILKRREENCCLSPSSVAGSQPPSASELRLTKVKNLLLLMNQRLIEVTDQVSSTLQALRPTAAAPADDAGSPAKRSSSVSGVPVYFSHSEGDAEATTPIYLGKKVTPARYAKICHLNAKSHNLLAETSWIQWAFFVCYHSTTSPMELHEILYSAMTDIFSHQDLNNIFVKALEDPHTVQLANALLECRWSYDRKETHKMLAKVNPYNFFSNHFKEFVGYIRSQNRDQDELVYTFLELKVLTEFYGEDLLAQILVLPKNQIVRGWTYLNALTTVWLGEKKSPVEVMKTVDDDVYNFLYYGADKFSPKLCFSYNSKFYKVYPSEVTMTSLDTLTSAVGPARVA…
Plhal710r1_S062g22973	S062g22973	BLAST	405	28	-	C	14	CEG45839.1	34.3088	70.0441	65.3892	MKSKPDTSSSAPAVVSFFSVIAVGVTAVVIALLTLVYPESLQHFVSTFASVENKPNVVNCTAAEQYLTDVLPVKGFHILCVQKRIDNKLDITAFKDGNAPSLQNQTSFEHLQTHLEVLLDIQMPDDEVARKYKQPYALFTPEGKRLKRLDDVVNNVVFLFEGGQFIWPGIRIGHKTLVKDVTGKGDVVVETLSMIPLVFSVEEFLKDDEIDIIMNLSLDHLKPSTVALLDGHENRAATDWRTSTTYFLSSNKHPRLGEIDQRVADLTKVPIEHQEDVQVLRYEKTQKYDHHTDYFPAELHKNSPDVLKSIDYGYRNRMITVFWYMSDVAKGGQTIFPRFGGAPRPQTMKDCTKGLKVPPKKRNVIVFYSLLPNGDADPMSLHGGCPVEDGIKYSGNKWV…
Plhal710r1_S063g23115	S063g23115	BLAST	343	35	-	C	11	CEG50182.1	13.9382	4.33198	29.8024	MPAGYSKRRERVNVVWKPVHAIGVLILVLTFVDTSTVVRVVRVLLFLYFVVSSLDLGLTRYHLWKFEPTTPTLKRYALVTGASSGLGREMSYMLSEKKYSLVLAARTEKVLQRMRAEIEMVNHPAEVLICPCDLSKTEGITKLIDFVKDKKLVIDILVNNAGACQIKDFAELEEKDIDDMMMLGMHALVKVTRAIVPQMIERKIGRVLNISSTSGACALPTAALYGSSKAFVTNFSQALSYELRSTGVTVTCMCPGPIDTNFGKSADMEKAMIFTLPGIAADAKSSAKVALDAMFNGEVLVFDTSFAYLSATLVQCILPGRLATFICGALMKERRDIGRMLKR
Plhal710r1_S066g23601	S066g23601	BLAST	445	26	-	C	11	CEG39548.1	3.62032	1.48857	32.6886	MKFAYAVQVFACYISFIHWVACLWAGPMLGLTDVEDEQLVYNEALYSAVLLMLNISAATVEPKWQFVSALLGVVGFLFQGLTLASITAGVIGSSSRALQYQEKVRLVMSDLKALHVPNEMRKSTKKYYETLWRMKNTSDRYEKAIYDDEDLSPALRAEIALYIHRSLIATVPLFQDCSDSCLAACVMKLKTELYMRGDVVFHKGDPANSMLIISRGEVKVISPDNEGLLAILKQGSFFGEIGLLRHMTRSCTVIAGTFCELKSLVRNDAEGIFVAYPHIYDRLFAEAEKRRLETRMKARLYNVNVLDNAHAVDVSSIVDVPAGEINRTSFVDGAADDKPLATVSSDSRINSFRTDDSIAVNRELDSMDSNLHEVQRLIETLMATQGRLSRVQERRQSIH…
Plhal710r1_S066g23618	S066g23618	BLAST	703	33	-	C	12	CEG44370.1	13.3355	27.19	24.5684	MRAFWWRDGARVYNSKVMTAVILMFLSEEGVARIFVGAFMEHNYSRRLVDSSDSYNFMFYFVIGAMLLTCLIYNIFFKHKMEANFLRQQALPETMLRQDVIASDQDMNNLWECDVCSFKSYDAHNTCMLCGTDRSFRLIENTNRLASGSGSEHSNMPSSASNAKYMLYMEEKENAMTRSAVNRGPPIGSKSMARSNREMFKRKLSALNLRQQSARRRHEWSRERNDDGELVWVRKKYFMDRKALKTLRNMDSLRSQSSVSLRDSILSNGSVNSVGIVSKIVISPKNPTGRLSLETAEGARAFRCSDSSEFSQDELGQVASLPFQQKHAWFVQHTAAMEVPWEYGHLLLEIERDNLLHNSCEQLLWATPAQLHQSLRIKFANEPGVDAGGLVREWFTLMT…
Plhal710r1_S068g23997	S068g23997	BLAST	623	15	-	C	12	CEG38544.1	133.479	58.4001	178.723	MKLVCALVGVEGNAFSVKIDASELVDDLKDAIKAKKENDLKAIDADKLQLFLAKKGDGTWLDRDGAEVVTLDEHGHPEGFTHMDPLLWIKNPKNFGDNFEPNEGEIHVLVVVPSHDVGGKRVRVDEWFVDEAFSVQKKKRKLDEDETDQFTRYFKMAGFPPLAHPMEKYTKIVERDAYAVIFAELMRKVKLCFEAKSGANMVVTGNPGTGKSRFYLYCIFQLLLGHQEELEELSSFDLVLNFDHFYHKYDASTSEFLALNEEEVRTLSQQQRVLRLIEGRSSQLTGWKGVSILFASPGLDGMNDYAKVDSFTYILPVWSLEELQDYNSLLDDGFKLAEDVLISRYDKFGGIPRFIFTVTELENDEELTKAIATFSALDIISYAKNNHAVRDGNYSHRIL…
Plhal710r1_S069g24223	S069g24223	BLAST	128	23	-	C	4	nd	6.40453	0.500767	52.0125	MRPHDIILAAIAVFLFSGVVNCAIMNDDRNRLRENTHESRRSSFNIHDIHDFIDYLEDIEKVTHYHNEMQEKFTTWCLEDHHGLHKPIRGKKNLKKKRNPVLEAAYNKLMKSKLSHGRRLADNDCIFK
Plhal710r1_S073g24897	S073g24897	BLAST	632	22	-	C	12	CEG45711.1	32.4646	26.2804	34.2551	MEGSMLAIIVNIIFIACIAIAFYLMRQKMIQTHTQRLHELAAPLLGNFISSNDHRLDTATKEADKGFNICFICKFENFKAMDFCSLCGEGLKVRNRKKRRFQRFGIERNEQMKNQRCEVTQYFTARQLRARKRKEWTRTLDIEGNLFWFRQNNESRRSTSVCIGKVIRFSKLNENIKIPGQVIGPIAVNSEATVVESIKTKVFNQVANMDILPATKWNAAVRATGEVFEDNSVIGVERRREMLELAAKDFPSKYAYFVKMTASLLIPPEVEYLKLSIHRDYMFEESMEHLACIEEKYIRSAMRIKFLEENGVDAGGLHREWFMILTELFMDPKTGLFQMTHGEDCAYFLNSNSRYDNGQEHLIYLYGAGRLLGRALLEGTVLNFHLCVPLLKLILGTPL…
Plhal710r1_S074g25163	S074g25163	BLAST	383	32	-	C	11	CEG35502.1	18.6065	17.0545	50.5854	MYLVNGVVWLLRVYLELLLSIPRLLLEFNLAWNPFVIFANRALQRFLTYITNAMVDNDGLRWLQPGERNGERVAIVSYPRCGNSLMRSLLEKVTGVYTGCDTRPDRLLSKELQEYGMKGEGVVDESVWFVKTHFPERVGYKSFPAKKAILVVRNPWDTIDSYFNMTLTNTHNKSIHESQYKRFADRWDKMLRNEIDVWMKFYRYWTTKVDIPIIVVRYEDLILHRKETLHRVFLFLTGRKNLEGTEWEKRIYDVIATGDETGPYKPRSGKIGGSFRHYSKEQFEHILRIANLPLRGFGYDPETQNFPTEISLPKRQVKPGKEGAELLISIDQAMEIRKSNDTFGRGSTYFRRALTDPIIANDGTELNMDEVIAARERLHKNKG
Plhal710r1_S077g25635	S077g25635	BLAST	321	20	-	C	11	CEG37197.1	78.7658	47.7551	212.713	MIADIWLVGIVIVGVSVVSHVVTKLRAPGFKVKGKHVFITGGSSGLGLALAKKYAQKGAKVSIVARNEDKLEESKQEIEIACNSEVFIQSCDVADFASVQMAVEAANKFHGRATDHVICSAGFSTPGYFLQQDVSLHKKTMDVNYFGTLHAIKAALPAMIQRSEGGKGGQIVLVSSGLGLISWIGYAQYAASKYALRGLAESLRNELLLYGIRVSIFYPGNIDTPGYVEENRTKPAETKTIEGVSELVHPDKVAQSLINGLSDGQFSITNDPMISILRVLANGVAPRYNTVLETVFLPIFILIQVGFGYFMDYIVSKTSYS
Plhal710r1_S077g25662	S077g25662	BLAST	667	33	-	C	12	CEG50010.1	4.932	1.42072	11.7055	MTASLAVLVALSVFLFVGTIVILLFFCRRVQLQRERESLVFIQETADVYREELHDSFMEQALWRCGVCKFLNHPERKLCDLCQTLKGAERDVAGNKKRSGSTGHNNYSSGNLSTNSAQRMGRIGETEAFSSAQADDAIGGSCGRPSFELPRKPMMTKKLSKLQLAASRRQQWKRMPTTDGLHRWVRQQSTKKQRRGQRDSMESDPGGRASLSRYLDATDRDSNLSIGYIRVRDSLGRLVLNESDVVATDFHYRINILDGIGSSELIMNLEGVHNLPFPDKIRWFTTEIHRLWLPWESGHAELVVRRDHLLQDSFELVTAMKPFQLRQRWRVVFDGEPALDAGGVMREWFTLLFAELFDPALGLFVSTVGDERSYWINASSNLIDGEEDFLAFYKFAGRL…
Plhal710r1_S080g26060	S080g26060	BLAST	243	25	-	C	0	CEG47899.1	10.0322	0.176653	11.4011	MLLRSFLLICAATLFVGLSEVSSSSHTNSSDSKGTASLNSQSTPTDNIIYSDEEERHVVVPTAVASKLRDDLNKALNKLPSILKRDATTLPENVGPKTNNPLTNAFTPQKSTPNHQVDPSVVPTISLAQKMRIKKREEARKILEEIMKRPPKYVIKPPPTRSAEFYKNPAVRNANKKLEEIMKRPPKSVMEPSPKPVMEPPPKPVMEPPPKRSAEFYKKPTVRDTNKRLKEIMSRADENAAPV
Plhal710r1_S082g26446	S082g26446	BLAST	76	16	-	C	0	nd	0	0	0	MCLAAFVIPSSGATATTTDNNYTRPLWTSNLETAAMASTQQILQSSNNSERLVGMNDTVIVGDPGENKEAGYSSRM
Plhal710r1_S082g26467	S082g26467	BLAST	204	25	-	C	1	CEG43079.1	567.949	458.995	1608.64	MRCLFVVQFLAVFMVSWGISQSTALDTDTSQSLQDTKGAVASTAQQEPLKATKSLQPHAGSDVKEERFWPLFDKLAYNTKWFGKDTAHGIKNQAGFESVAGHATYEAKRGVSHAVHGVKPTVRNAVFDAKMWFLKLWHKIEEGFKKMKHKTSELTRKGWNRIKEAKKAAGHRMSESKLSMKHDIKRKSEGAKYAIKTGSTSQLK
Plhal710r1_S084g26797	S084g26797	BLAST	715	32	-	C	12	CEG36049.1	10.5209	10.2781	21.2179	MNDTSSSLGITLVVASASVLLLFCLIVLCASHWCNKSEDVGINLVDLRSFQLREDLVDTTLDAGCSEWQCIVCAHMNHPNHETCLLCGTSVDFSMMEETIEDPSTHKKTRMARTTFLGTDNHTLLSSTLLENLTTSFNLTTESNGDNESRKGLDTLHKANTLPILLSDSSFEDSTEEIEATTSMRQRALRYRRLNEMELNQKQRGASRRRLWQRVPLSNGGFVWVRAMDTSTETTDSFIYKLRNASFLRKNSGSKQLHGTLAEQLHRKNAASMGFFTELNATGTAVSWHKMDSIALDIVDKNEPSGTRALDFEGILAMTWREKKRWFLKQLTLLAVPFTVSVLKLDVRRSAIFEDSVPQLAGPDVELSRMHEHLNITFINEPALDAGGVLREWFGLICQ…
Plhal710r1_S085g26869	S085g26869	BLAST	490	21	-	C	13	CEG42195.1	19.5052	91.8206	88.2366	MRVFILVAGVFSAICVHCFADSNMDSVAKIRVAADNSFAGGDMKTAISLLSKLIELEPTNERNFYKRFRAYLSERKYSHALSDLTSSLDLNPTYKQGILQRGKLLLMLGQCNEATKDFQNFVALYPDQTEGSEQLNKSQECAARIDEAERAHSRGDYQSAYNSLTQVLEGSAISSVPLLLERAQLSVSLNNPFDAIADLGTILKLDSSNLIALQMRGEVLYSLGDKRSLEAAQSHYRQGLHSDPEHRGIKSLYRRLKKVLKYVYRAEDAVQRGAHAEAVIEWQEAVKVDPDHSAMNKEFYLQLCTSELHLKQYTAAQTACEKVVTIDDGYALAFAKLSEVQLALELYEDAVRSAKHALELEESNREFKEKVAQAEAALKQSKTKNYYKILGVSRTSDSK…
Plhal710r1_S086g27042	S086g27042	BLAST	419	26	-	C	11	CEG48140.1	12.9202	17.0509	135.938	MASLLDALVCGYASLFCMSERRVSPQMSSRVHAVNGQKHLPRHKKTTKLSVNDQLRVLIGNVISENELEERLSFGRMLGTGATSKVYEAVDTKTGRRVSVKVFDKLSMVEARRSMVADGQYIPEKAVHRVRRRLLKLVSELEISKSLDHPNIVKYIGAYETSHRICIVHELVEGSDLLEYLLENGKMSESKATGVFKQLLSALEYCHNRNLFHRDLKLENVMVTKDLKVKLIDFGLSEILNSSKQPLRTVCGTPLYCSPEILFLHTSTAAARSGFLGGPADIWSVGVLIFALLTGCAPFDDSDFHRLRRDVSRNRINYPTYISDQARKLLETILVSDPELRPTISDLLSHSWFMETVDVNFNSSNKEEWKCTKQESEVNINICYRSLSCRRDSGSGGTY…
Plhal710r1_S086g27096	S086g27096	BLAST	408	19	-	C	13	CEG36856.1	19.063	16.5552	18.0449	MSLLQLVLLVLQICFTSALVIESPECRLVTHVSGEFTNLTLLKTGSLHNLDIVPVSPFTACEPLHGDLTGKVALVLRGECNFVQKVWNAQRAHAAAVIVMDSELRHEPPYHIIMMKDSKANSIHIPSVFISYTSGEWLLLAISRAAPWDPPQITLNAYGELPQASTSNRLLKRVIAYICAFSSGLSLLSSAIFQWVSKSRRTRAAKKLPVAKYERNMQRTLLEHLLKDEYVLDRIFLSEIENGSRTSAISGITKSTCDTTADCTTSEDGGSDAKICLENDKGIEMQKEDRVNSETTYRGSADSDTETCPICLDDFEDGTDVKVLPCQHFFHINCINPWLEGRSGRCPLCKQDAIASVVGASKQIFGVSLPRVDQILQHEQWFHTCLLILPASLASCLVV…
Plhal710r1_S087g27236	S087g27236	BLAST	512	68	-	C	12	CEG37281.1	153.052	105.902	89.3572	MAGEPLSESDGAFYAFAGVMLALYVLPATIFTVYCALRMPQKLRSLGFALHLALLTVACGLLWRTLSALQSVDTSGVFDPYEILGVSESTSITKIKKAFRVLGRQLHPDKNLDNPLAASQFARLTKAYEALTDPEGIENFRRYGHPDGPQSMLMGVAFASMFSGNNGNTGSIFAFVYFGLIFASLGYFLYWLQKRSGRRDRTRVSRSTYATFVEILADKMSVHDVVELLLSCDEMAGSAAGILDDALNEAQLRAKTHDKFAKKMEAAKALSSEVTTRIRKHPNPVARENMLALYQYLLRDKLRNVSRPSWVDQRFQKVLLELPFLVDIFATMAAEQLVKRAYSAIPLLRALSLQSSLAQGSLVPDEATLRAQKERVVDAKVKLPILHLEGTTMAVLDES…
Plhal710r1_S088g27444	S088g27444	BLAST	90	25	-	C	0	nd	14.7885	1.85272	9.67101	MNGSRQSGVSVSAFALLCASVVACRGCMRAVALRTYRYITRKRCESRSRKIKMPLSASNGQPEVKSGEVYSNDVDVIKTDELDMEVMRGY
Plhal710r1_S089g27585	S089g27585	BLAST	174	18	-	C	4	nd	19.516	110.525	59.0029	MIMRHLSLLLLLFFSYAACLHGLHNNDIATQSIDSESHMRTSDQDKKENSLRSSIKTKDEERLSFPFFWKGPRSTATTEISAEAARAATTEFSAVATREATNAEKEIIDGAKVVDVKKVGRLRHILNQIKKIPVKGDVLYMLIIYGILFVSTILIILAGVAINHHVQSQYIHDQ
Plhal710r1_S089g27594	S089g27594	BLAST	319	19	-	C	11	CEG44362.1	0	0	0.062206	MLFQILISIVAITAIVMQILHERYQVTRDLGVTMYGCIVACEDTINDCKVKPSPALLPPVVVKQVSLERLARTMKEFSLNNHLVDNPFVEKEIGEIIRTAGGHPNLVQYKDSFIERQTLSLVMEYCADGDLYNYLSRQKQRTMACSNALHVLFQISTGLAFLHKHGIAHRDISLENIMLHQGQIKLGDFGLATYAASASGCQVGKKYYMAPEIVAGKTYDPKVADIWSLGIVIFIMLTGSPLVPLASSSVKSFRIVQQVGIKPVLQAWGVASTMSASALQLLSGMLQTDPQKRLTVTQILEHGALESFVECADTSKLHC
Plhal710r1_S094g28278	S094g28278	BLAST	538	23	-	C	14	CEG49041.1	7.78648	66.198	53.1785	MGTIIRVGGLLLLLSVLMLGYTFRTELQGLRETLQLTYEHRLLGMDYHLPYKNVTVYRNGYSTGGVQIQLRADLLASRNGEGELAAYLSQFVAVEGLYNESISQESKIIDEKEPAMSGIVANRVYNGQGQLIQSYSDISMGDRLYLVAPGLHFVWPFVKLGHRVMVTSNFSLTNEPVIIESISESPRTFRLHNFFTGEEADTLIKRTLEIDDPGNKLQQSTVGPSGSKKVKSKHRTSENAFDTVSDTAIRIRKRVFDVLSLGEYQSDMCDGLQLLRYQQKQANIPHEDYFPLNSSEKFNYDPRTGGSNRFATVFLYLSDVPLGGQTVFPLADMPNDIPVEYQHPANVAHEFEAAGAELFEPDSWEMDMVRKCSTKLASYPSKGGAVLFYSQKPNGELDP…
Plhal710r1_S098g28791	S098g28791	BLAST	221	21	-	C	9	CEG36398.1	19.4478	117.403	32.1567	MKLLTCRYLTLTLFVTFSIGVFATKATTLSDARPLHFHLMMKRSTMEMYGHLEFDVFANPVVYGDNSTVRYDGYASFQEGDVMHTIMMVDGIAYIVTSAANGTETAECSSSPSLALLDYFIPALNKATVISDANADDTKLTCSSGDMLEVMLEDASFVLCRVGSKGIFVYGCDLNIRVKYLKNPVPIKAPILSKDAARLCQTIISPSPVKATALALLTGRS
Plhal710r1_S100g29051	S100g29051	BLAST	556	17	3	C	1	CEG36290.1	12.3802	9.30814	15.2449	MKVVAIILSGASFCFATRLRAKACGNGGDADLNRRNLLCTPVLKPDSISNGTQRHNVERVENEAHLDDKENEARMKGGASDSMLEKTLSTFQELSTNAIIKVEELIHEAPALKKPRLESSFANQFARPQPIDTASYFNHLRNTAGEDVISVLEYSYYEGKTVMDWLKSVQASRTFPTSDDSIEKYDNTKLLVTLTEEIKPQPIVPQDVVDLFDKLQANPEFASFAEDVQRTMVLDSMYKPLVFGQWIEKGFSPEKILEIFFAHKSMNFKVTDQLFLVWLEYFTWYWRLAKSKSPLRNAEFLWALRKHLSEDSLDKMITSQEFQDVFLNQDLDDVVGDLMSIRLTWHTDYLLRKETRPDLAFPKLMKSLHDLDKSDNSAMLWLLNYVLQYRKNFPFTDTE…
Plhal710r1_S105g29701	S105g29701	BLAST	612	26	4	C	5	CEG45680.1	16.786	4.83892	120.47	MIAARSISLRLCFLSLSCVTALIYSEVAQLEAMMMSNEQMIAQRHDRALTSTSDQMSTSSEERGASVTVEEEAGILSRFVSHFKPSYLWKKLASSWIMRFFRPHIYLRHSSDKVAAGNKLFLKVRADVATDLFSSPQFQKWSKYFTDAFPDNPDQGASIMVLTLVKHHEKKLVEAIPNTKVVNDKLAFGDHFKLALIRYIANAKNNAKSMPVADRLEESLVSLITRLKADDSSKSIGELVERDVRDILQSMLSSHQEVLGWPISPFAPPKDDDEAKVVKLLKDVGLDKVETDIFNSNEFKQWSKQVAESFPSRRDLGAGLMLETLSKVDQEKLLASIPTASVVDGKFAFGDHFKDALMKYIAVSADVNDVGGFAHNLEESLVGLINNLKRGETSWIGEV…
Plhal710r1_S106g29875	S106g29875	BLAST	420	34	-	C	11	CEG35803.1	30.264	81.384	58.9518	MLTLRTKALLRARCYHASRFAFSSEATAAAAAALRLGFKNAHKDKDEDDTLKLDIGKDSDGSDDESKTQRLMVEKKFSPPVMSSMQPLWLTQDHPVTDLSSFAPKIVVVGVGGAGGNAVNNMIARGLQGVEFLVCNTDAQHLRTTLTENRVQMAPELTGGLGCGANPEVGREAAEAAIDEILERVQGANMMFVTAGMGGGTGTGAAPVIAQAALDAGILTVAVVTKPFRFEGNNRAKLAAQGLAELKDSVDTMLMIPNQNLFHMSNERTSLMDAFRMADNVLLDGVKNISDLMVMPGLINLDFADVQSVMHNMGNAMMGSGEAAGDNRALQAAEAALANPLLGDISIKDAKGMIVNITGGSDLTLFEVDEAAERVTRELEDPHANIIFGSTFDDSLAGK…
Plhal710r1_S113g30592	S113g30592	BLAST	203	17	-	C	13	nd	317.334	322.207	103.883	MMVNLLCAIVGAASYAFEVNIDDTASVSALKKAVKAENPDTIKCEAAKLELFLAKTEGGAWLDSTTDDVKKLKKGEKTALIEALTHEDNELDGTFGLEDYLVGMPEPKTRQIHVLVVIPAGNSADIGVTPSRLLKYKQQDTDAGSYNPTDEKGCLAADVPHFVCYLAGVSLALIAVQIFLKLCKIKLDGKINDASDQTLYQAI
Plhal710r1_S113g30645	S113g30645	BLAST	192	16	-	C	12	nd	134.645	263.006	138.105	MVNLLCAIVGAASNAFEVNIDDTASVAALKKAVKAEKPNDMKGIDADKLELFLAKTNGGAWLDRAGAASVALDGRGDPRGYVQMDPTLWIKNPMYFGDNFRPAEGQIHVLVVVPSHVRAGIGVNPSKLLRYKSTYSRPLLFECFVAEYYVQSRMQTLDRHCSIHLSSYFVYRFRHCCVLRAKSNRRKRMSSS
Plhal710r1_S118g31175	S118g31175	BLAST	376	39	-	C	4	CEG35767.1	27.1997	25.8174	9.87594	MRSWVLLVCGMSACVVLASRENRLLGLIESVDPHPVVANNMFASKVVEDSPNVRTKDEEARTFQETIEKYVALIKVILNQEHPEAYFNKANLGEIIKSQRTTSTLIPWVRHVVAYRSVLGHDYYTEEQFYELLKKWTDEEFVMKFCQDIKRNPEFAEFAEEMMTFLWLKSKMSPEQVGDILLSGEKSVPDKDALLNKVLQYSHKYRNLMLTNGEALGNLNSEVYMYRILGLLRTIKKDEELKVWLESVQAEDGLKTFAGNLAGALERDIMNRQDLMSSQSLTDLGIKMVFTKLDLTPTRQSLNPEKFFQWLRFCALSSKEKTDPAELSGLIDTILELLESVYPKNNLASLFDDISNVSDMKTLADQMENALRHTEA
Plhal710r1_S118g31186	S118g31186	BLAST	167	21	-	C	0	CEG38085.1	0	0	0	MRIQYAVQLAVAAMVMYVDAETSPTSAKTIRQMDIPPSAHTPANDESETFVQGLSHTVGQDEDRGQNEDLVRLISLRWAQMLAIWTARTPVGMLTHIKKLANTVKDFNSVFKFYKILYEDSAANKVLKVLAEQIGNPAKLALKLHEGAKLEPIAEVSSALESAQFFE
Plhal710r1_S119g31282	S119g31282	BLAST	518	20	-	C	12	CEG41633.1	1.41602	1.78749	12.2248	MWWFGPCAGCSCYLSDVESASNWVDLRPLDASSSTVKVMHTREPKPGLYIARNRFTQELVALKVLDRRLLRQRAKRRRLHQEVKVLQLARDHENLLQLFEVKAVGTRVELAFELARGGEVMAKLRSEQDVSHVVRQAAQGLMFLHSQGIVHGEVRPEHLLFSDNEPNARVLLVAFGRAAPWRSLTKRRRPLLKRFLWDDTHHIRFLPPFLLKRKNACKNQGDRRRLVANWREAQQIDVWALGVTLYAMLCGNFPFGSETDNVVEIERSILQDKLVVSEDGMLLSRAARDLLQRLLVKNPGAAMSMNEVVAHPWLDRGVASAVLWKAEKLARHSLFTARYAEEVAAGACRPSVLQSSALRGMNNDSDVADAPTSAAYINKMAYDEGFRRSVRVGSAAPKI…
Plhal710r1_S120g31353	S120g31353	BLAST	678	39	6	C	5	CEG50055.1	31.9523	42.5949	0.880932	MTDKSMPKKFLRGSTLLLGCVLLGIPGEMTSIISTVNCQDYNSTTTQVMDPVSNSTEERANAVMTVVGRFVNEAEIFAHKILPNNKVEAVVLAVYTKSLQSKKITSNLFETTELLDLWTAITKVKSLHDERVKELRSRLVSIYDTAGLMKHIREGLANDAPSNNLAKVLWDSQVTAWSKDRTPLITVFKELELNKSPLDWNNPLFPAFIEIVNKLKTASGITKDSYDVLYEMLITCHGGKAGVDNIIHAAARAVKKGNPVPEVLVKLMQTTWKENSPQADELLERFFSDVSLPDILTSQLLPVWKDYAESSKFDWASILLNHFLTITKHEIDNEKVLARTLADERLKDSESQFIARSVEKKLLSRWHEKSIPYDQVLTIQEIRVTQGQITSQPHRVESW…
Plhal710r1_S125g31780	S125g31780	BLAST	345	19	3	C	5	CEG48463.1	0.442627	1.29385	9.21414	MRMQYLLLAGANFYLMNAEQLTKSNESINDLSSRSINTSAMSTQLTYDENDSLQNVIKPTSIMGTFCNLLYSVAIWVDLEPGKVFDFLHAGTVKGDLSQATRLIIWLQYVAKLLKKKGLERVQETEIYILLSETYTDAQLATLFERVQKDSLMHDLAERMLAFMLSKFTNSQVGDGAWPDSKDTPKKIFKELRLEDANLVDNILFAGWIRYAIAYYENVTPHYPDSVLHHESICYEIYNFLREMKSIGELPNIFDRLPFAPNLERIHQDLKRVAHWELEKKFQLLQKDPLTPQQLFKDKKVKIGLNLNFLQWLRYCDAYMVKMQKRNDQKCLCKVVGYLATIKSF
Plhal710r1_S127g31909	S127g31909	BLAST	121	21	-	C	0	nd	11.6341	13.8871	54.1551	MRVQYAVQLAIAVVVMCVDAKTSITSAKIIRQSNSSSSALPTADDNGSTFELVQSDEERFWLIHYPSDLLMSSNWFINSVSKFFKMIHYPPNSLLKSCLPQFTSWENWISLTSVNSQVGIE
Plhal710r1_S134g32531	S134g32531	BLAST	323	32	-	C	12	CEG42799.1	8.86086	29.8729	38.6362	MPTYLLPVTHNSLSFASSLLHFTSSFAPTLSSQVKFLISSRSRDIVQSLRLHFPSLLISHEHETNPDWSDTRDLREAFGRCDGVILAANGCGDDVMNLPSNSMDEWLCCEQNIASLGLNNHRVIKLSWTEGFVTEHSASTIGRQNWRLEKELKRSFQDRPENLTIVRASTGMDAFLRGRLYDLICGRTLSMSVKTGRIAFIHPLDVAESLSALLIKDAPEELYKLTGPEALSFKEVADIFSLEIQDKVTYSYFPLWAVQPARWVRGVPGDAIEEELGIARALESGAQQEVEYGTLEKLLGHKPRTLREFIAEHADAWPRTDPN
Plhal710r1_S141g33050	S141g33050	BLAST	796	51	-	C	11	CEG44529.1	25.7415	13.0124	10.7748	MLWLSRHLLRSRSLRHLSTAATYARPLPRSLQFVTSDSIDRRLLQGLTSADDDTRPVNLIQDKESAQRVLQTIKKLGPSHFHACDTEVAQIDIKAVGPVGNGVVTCLSIYSGPDVDYGNGPYIWVDNLDSAQGTLQYFKDFLESTDYLKVWHNYSFDRHVLFNHGINVQGLGGDTMHMARLWNTARFQNGGYSLESLTADLLLQRKKPMKELFGIPKLKKDGTKGKEKIMPKVEELQRFPEFRQRWIRYSVYDAESTWFLHRVLQDKLDQTFWSEKIQNDKVDDESMYDFYCKYIVPFGECLTDIERKGMHVDLKYLAGVEKEALEDRARLEKLVLKWASRYCDESERLNLYSAGQKQQLLFAPYFDERKKKLVLPAERSFEVENTEGIIEEGMRKAKK…
Plhal710r1_S146g33403	S146g33403	BLAST	481	24	-	C	14	nd	0	0	0	MSVKTPTTVAALVGILAARYVLGFVQVSVQNDAIYSLSKSSGLPCAGSGAEPKGNACPKAGDFATTGCHPHLPSYNGAMCVAPADADTTEDIGEHQLSAYTTGDVAYRKHASTKDTTRGHKKNALRPFEIGFSKNQKTNFYRTSGFLDFKAAEPYQDLRSITDLVKNQISHGLKQHTTYAGTEKPCNTDMPEEGPWRVTTEPATDEVPTNPVISLPPKTLPSITLPQVSLPPILSPMTLPSLTLPPMTLPTVILPPVILPPVTLPPATLPTVTLPPATLPIVTLPPVTLPPVTLPTETLPTVTLPTVTLPPVTLPPLTLPSVTLPPVTSPPMTMPPETLPPATLLPVTLPPVTLPPETLPPVTLPPVTLPPVTLPPVTLPPVTLPPVTVPPVTQPPVTL…
Plhal710r1_S149g33549	S149g33549	BLAST	327	18	-	C	13	CEG37014.1	140.513	101.232	14.8471	MRSLASFSFLVFGMTDALDTCNNDVLVKAYEGLNVSTQLVSCMTQHKFSAALDGSVDLAIEKAASAPDNIKALCTADSCKTILSALVGSANFNLTNCIVGNNTVLKEEVSKLQATCLAISPATETPNTNGAPTYAPADVPTAASTTPPTDAPAAPPTDTPQPPPTDAILASAIVAKNASATNATTAPAADAIKNNTIDAPPTPPIDASAPPPTGASAPPPTNAAAPPPTDGPTPPPTDGPTPPPTDGPTPPPTDGPTPPPTDGPTPPPTDGPTPPPSNAPTPPPIKTLTANTTQTLVDSSNDPSQLEPYSDEPQQMHQTSPSGKHCE
Plhal710r1_S149g33610	S149g33610	BLAST	127	33	1	C	5	CEG42158.1	5.33506	17.0838	11.8383	MKTSFPNSELAMQVFYFVLATVIACLATSGYSVTPPQAKNTQVKAEFEIYTSTRSLEAAGSYSKDEDEKKDFGKPSFMQKVRFKYWKTMGKTPGDLRREYFDGMSEEIVKQNPNYVIYMRYKAYYDK
Plhal710r1_S152g33828	S152g33828	BLAST	144	18	-	C	0	CEG42505.1	1255.73	462.354	0.184939	MELELELGCMVKVTAMAEWVLGCMVKVIAMVETVLGCMAKVTAMVELGLDCAVRVMAMVELGLECVVRVMAMSELGLECAVRVMAMVELELEVLGPTAPVMGMVGLEGCTAVVTVTEALMPVPLLVLMWSEVQRILTMVEVLRR
Plhal710r1_S165g34472	S165g34472	BLAST	521	32	-	C	11	CEG40828.1	16.8459	10.6658	12.8903	MSTLFSRHSRRSLTALALISGGAYFVDETYANILSRSLRVFVTGGQVLWDHHLHWKGVEKDDPDYRFKLRNLNQRIAQRLLHLCYENGGIYTKFGQQLATLNHGLPKEYTETLAKLQDQAKPVSFDKIRQSIEAELGRSWDEIFKAFDPTPIASASLAQVHHAVDTCGQELAVKVQYPHLELQMSADLKVIKWAFQVTEYFFPDVQIQWLLPEFRNSLLSELDFENEKNNSRRFADYFKHNSNVHVPLVYDHLSTKRMMTMEYINAPKISQIESIKALNLDPIEVARVLCEVFSEMVFCHGFVHCDPHAGNIFVRQNPDIHGKYKAQLVLLDHGLYRELDDNFRKTYCDLWRAMLMRDNALLKDCGKRLHIVEFVKYLPLLFTYRTIEHKGRLDASMSE…
Plhal710r1_S183g35262	S183g35262	BLAST	89	26	-	C	0	nd	0	0	0	MRVPAFSFILQLFAAVSLLVDVLVALSTMSQTLRNDQRNVTDRQLGAQDSRARRKVTGDDFPSRPNKCDILPGRQFFQKCATNKKLLLQ
Plhal710r1_S183g35269	S183g35269	BLAST	69	33	-	C	0	nd	0	0	8.1272	MRVTAFSFIPHLFAAMILFVDVLVSLPTKTQTLHSNKRNATDHQLRAQDSHAKIIVIGDEKERLNFHLI
Plhal710r1_S195g35712	S195g35712	BLAST	343	53	-	C	13	CEG41860.1	73.8434	72.6578	49.8994	MGATDSSQGLFVQMLIISPVISWILKPGRFSKRRGFFYAVAFLVAIAVATVGMDLYEQEGNLYHVVGVNRDASYADIKRAFRQRSVELHPDKNPSPSAVEEFNRLRLAFDILGDAHKRPLYDLFGENAVEKDLWSLQIETLAGSLTYYALWAVITFITTLSDKARLARSWSLAACVVCFIMELNFYYGGGRLTPSLFPMMTVHDFIAMMHSLFPPFLNGCRAIGEYFHTDLAQKNFELGLELLKSNQAILLNMRQLHGEVASLSRRRPEVVKGDTVPAAAKKRLKMEKHPASVDHLIEDADTAKKLLELSIPKSEVQEESGGFGIPRWVWGLGVYFALNYFFD
Plhal710r1_S204g35960	S204g35960	BLAST	457	27	-	C	1	nd	27.3732	32.829	13.4095	MKIATRSLSLRLCFLLLSCVTVLIYTDDGPATRLKSTPDQLSTSLEERVAPVAVEEEAELLSRVVSYLEPSYLSVISSTSASNEKVATASKLLQDVRLDKVSEGIFNSQEFQKWSELIAKTFPDEPHEGAGIMLITLAKVDKDKLLRSILTTKIENSELTFGVRFKDAMIDYIAIAKDTDDLANDLEKALLDLTSSLLKKEPDSLIAKRLNGEALISRSIKNKKNLVERTWYSSIYEKGWNRASIVLNLRLNQQKITNKQIGEAIDKGADSFTIKALDGVVLRRLSLLLDHYKLDNVTPVKLIIKSWFQQALALNADINLVKHKLQDAFSVKQILSFCTSTELHEKDLIAPAKKMLDTITDEWDPKEVSDSDVLDILELTRFFLSDPLARLWVVVMYNR…
Plhal710r1_S242g36453	S242g36453	BLAST	359	16	-	C	13	CEG43615.1	16.2484	1.01393	25.4867	MVTLFCALVGVKGNAFSIDIDASKSVDHLKDAIQKKNEKTISCDPRELELFLARKGDNTWLDRSGAEALTLDENGRPEGFAHMDELNWIVDYYGEEFQPKRGEIHVLVVVPPHDDLRSPAMTLLEAIVPQVLTHAPTTLTERNKDFKDNLCKFYGCYSRKKSWVRCMLLDVAFPKSLVIASHLFRRSNEYLSLVMMQISDIDDVKNGLLLFMPLKYAFDHFQISFIRDDTDEFRLKLFDPSIRGTPLIDLADRNGKKVFSAEQTRVLLSSVSLSKKPCRFDVRTTFGDVDGSALTFTGLERPFFRCLNLQARVARMVALKKKWIDASYDFQDFWSEVSLDDKMEMFHRSIVNADAAFFD
Plhal710r1_S002g01433	S002g01433	HEUR.	326	20	1	C	2	CEG36139.1	61.4132	40.3422	14.2982	MRSFPLALLFAFAVVSREAHVDDTHDREQVRELTSFKRVNDSNEERFFQGLADLSLERMGVNSKRSKIAFRPSTFRKLSQENAGEFFTKSGYYFALYRSLRKIYDDLTLAEHMQNAITTSSSSKVTRMFFRMLIRDLQRKGFSLAHLVNARKADFHSINWNSPSFSVYVVLVRIKGGVLADYPYFALLKELARDGLGVGQLIETIYTGKRAGIPEVLRQSILDDLMRLWKKKKTSSTEVFSILFGHMKSAEILKSPVLDFWDDYRKFVWPATNRSKMLLDGLLTHVNGDIGVLNSIIQEAKQVKQTNADAIAVETLLVSREKLHKL
Plhal710r1_S003g02093	S003g02093	HEUR.	234	23	-	C	12	CEG38523.1	7.95351	22.0633	17.8543	MIISQKWLAFIFLMLPPTIVSALSYFIAQYTIISALSIGILSSFAFCDVWYFLRLGFDTLKLPRHESRKHLFAISKVYGRVGLMDIDRNGHYNNARFLRECGFGRRNLWQHNGIWRIITAANGNLVVGSQSVRYRRELSLGQAYIMETRLICWDKRAFYVEHRFVTKNIKGDFVNAIVFVKNTVLGALTPMQIVAKLPALQSDENVNPPMRADIVNWIASNEASSQILRAEAAD
Plhal710r1_S004g02539	S004g02539	HEUR.	410	21	-	C	12	CEG40253.1	0.0418278	0	23.9547	MRRWISCALLLYPNICNIHAGFVYYDFNETTGLVLNGNAATSSCAPLPATAYSRFAGAADLREASLEVIVSEQPNTVRLETCDTDNHMTSKRIAVESAMLGHRDVFKASNEKTQCLRRLRLTASQPNQISSVWYAQRLPILQGFETRFTFQITDQSRRCFEVKDQNFGLHEYRSCAVHGGDGLAFVLHSHKNGTATLAEMGSNMGFSGLENSLAIKFDTWFNDDNVGEDVFYDHVAIYSRGQSSNVELESARISAAAVHDLADGKMHVVKIRYYSELKLEYLAFFSATTNLVKFIKDVSEGRRVGTLLVFMDEGIEKDIPILAIPINLAATLRLDSDEASIGFTASTSNSWQKHDVLGWYYCTEPPCLDEYDTKMTFDFDYNEQSMLSTASYGNMLYPI…
Plhal710r1_S006g04223	S006g04223	HEUR.	358	19	-	C	11	CEG45638.1	12.5627	6.86394	20.7977	MRFWELALIAVAILICQAGVFYFQAWRCEQKLPKMLDDEFTALVVTDVHLLGKRRRSVIERMWVDWQIRAAIRAAVDVHAPDVVVVLGDQFDEGGRRTSDSDWDEYAQRFLRVFASFLPKKTLYVVGNHDTSFGREMNLHDLKRFEVTFGATNHFDVIEGHTFVVLNTMALDSDVASHDVRTDAMTFFNSIKLSDLRMRGHKKVILLSHLPLFRENDLQCGEERLREVGHVTYEAPEFEYTTHHHVLSRELSVELLVKVQPDLVLSGHTHAWCACKHPDSKVMEYTVPAFSWGQRPDPSYALLRLSQTQESIITACNLPREPLIFAAYGATVSILVLAHVVRFVRRRQAQKTKTTKGV
Plhal710r1_S008g05362	S008g05362	HEUR.	136	25	-	C	1	CEG49737.1	0	0	3.60524	MHFGVLKAFVIVTFVAYTFTSISANDVVSSDIKTRPSRRLGVFSGISKFFGMSGDDAGKAATNVQGKASSKELVTSMRAIYKTDEELKEGLGKLLKFSPRKKRILRHVAAALGLSILGGLALYGANELPIGTEGPP
Plhal710r1_S011g06900	S011g06900	HEUR.	195	24	-	C	4	nd	0	0	0	MWRWSTTSLTLLFPHGMTRKASCASGVIRAPLAPCGPHVRSLTTRHPKDVMKSPITSTGHRRQLEAARKAALKCAHPRPVIDPRVEYGFRAADLAVEAKDAVTRSLRVHIIGHPARTENKLAKRKALRDRFLVPQVFPLEVYRTRLSAQRGGSRVPAMRTIPVVLAPGEWLQMTKCSLSGGCNGNGSFPNCIIYS
Plhal710r1_S011g07283	S011g07283	HEUR.	225	25	-	C	4	nd	0	0	0	MAANPLLVAVTASVFMEGFRTGVARMESFPRLGWTAHSCSSWRGPEPKVVRYAEYGEVELRAAGWCSSTQRRCVFGDNRHLRTGCLPRKARQVGAGCLTEERLSIVRPGPAAKSFVLLKPERVRKPDLLVSKATVKGFEEPWVILIDSGDRLCAEALIARWSDTVSVRLATGTCVTAAMVPVNLEVKFLDFYSVEWCLVLGWYSRYDLIIGMPRLETISHGSFGG
Plhal710r1_S013g08299	S013g08299	HEUR.	987	19	-	C	13	CEG39755.1	0	0.0374538	27.1313	MMRCLLLTTLLFAYSAWGSNTTRHDSSAIAKLQRDAFFEAPLSKLLHVPLSGNEALDLDARLQRAFIQCRELGVTSIMYEAASDTSMDDVVYCSRLRYLRHQRQHVRNMRATLASHQVVADVERQVETRTTDDLTFQEFFELYTEKEKPVLLQLKDNGKDSVVKLLGLETLSNSDIAAENVTHDAPDKLERFLDVCFSQKTETQGSFELRLLQIEDEACSTMLKHFFRVPIYITHDYVQRTNASHDKLFLPAVFILPPATDVGLSASQSFKDIVACPYGLHMLAIPLEDGAHAQVTLIDRKFEPINLPILLEETQKEVEVTLDANVAISADGGKLLDNDYFQHVPELYSAIELRVGNLLFIPGSIITKMHSLTSSARTTKLLRFCYCDAANVKEVKEAA…
Plhal710r1_S016g09148	S016g09148	HEUR.	79	17	-	C	1	nd	44.7123	144.225	32.9211	MRLYFLVIVFITSSIAFNCALSAKVRALREASSTEQYTGHAVKPVEKKTQKRHRHWYESDDDDTNRRRRYRLKHFLLFG
Plhal710r1_S021g11371	S021g11371	HEUR.	76	18	-	C	8	CEG36590.1	14.3694	19.0869	68.0147	MGVLWNFVLTSLLLTNAVCILHEKRFLRSHGWHKVDSSQGMTIKNQIVGFLIAVQYLRFPLMIINTLMILLELVMG
Plhal710r1_S022g11815	S022g11815	HEUR.	129	23	-	C	0	CEG35566.1	91.5096	21.6241	367.978	MRIRLLLTASVCLFAKCHIAFGMVNRNLRATLDNAEVLQTHTSTSTNAEKGKFDEERSEASKKAVNVVKLVAEKIFPPFQAYPFITTPLEKLHVYQAKLIHDQREGKVTSKEASKLFLQWSDAVPHDKV
Plhal710r1_S022g11921	S022g11921	HEUR.	599	17	-	C	13	CEG40715.1	219.106	281.608	23.3854	MFRYLFPLLLSSETLALQPRDFRIPSIDFLQLSSTINNAHNFDLLDRFQENGIIALQNVPGFASLRHEYLRTAATCAVQAQEKGADFLLHRQLRDRTNRYTVSLDSGRQLTQSFNQSPELLALCPEFVELHAALSKVVELAVTNVGSALDATQTFKIQAEQGAVVMTARKLLEDSVHLDHFHAYEAPQSMKKIEDDLLLDLNDLSLELHTDNGVMIAMTAPEYFQVSSTGIVELKNTSKEDSGLFIQTGNGEIVRPVLYPDELILMLGSGIEHWIKTSPPLHSVLHGMRYPRSVSLSEGDHSTKILRSWFGKMILLDSDQQMDNSGLTFRQYANQTTRYLLQQGTEESELFSTVACPGHRRLVASANSCAPKVCSLKSTASSSDLESSCQITCNHAAPK…
Plhal710r1_S030g14619	S030g14619	HEUR.	130	22	-	C	10	nd	0	0	0	MLLVHMTALVASLSTPRVSRSAIANHQQTDGITKRVNCVVDDVLRSVCADTSRLWSAMLPLAFALNNAVHSSTVSAIFTTKLCPQFFRPLNVVDKQSLTYTLNLPRRLRTHSVSNVGLLKPYRVPAQVNA
Plhal710r1_S039g17230	S039g17230	HEUR.	76	20	-	C	0	nd	0	0	2.17277	MLALGALISIGCTVESARCHFMLLRHSRSLRNSPERTGDKGGQCTDFDRQCINFDLDTSGHALRSIEEPQLFVYSC
Plhal710r1_S041g17880	S041g17880	HEUR.	215	19	-	C	5	nd	0	0	0	MWSWSTTCLTLLFTRGMTRKASRQRRETIPVCPLRTPCPFPDFSSPEVRGVITNDLDGAQRRQLEAAFNAAMMRAHPRSVIHPRVKYGFRPADPAVETKNAENRSLRVHIIGPPVITEDEIGERKALRARFLVPQEFPLEAYRTRLRAQRVLAPGESATDAKVLFEQWVQRHRKLSSLYALLLSHKEVDVRVKRHFRFEPAKLNHAVDYPQIIAL
Plhal710r1_S058g22074	S058g22074	HEUR.	73	17	-	C	9	nd	28.6427	27.8604	17.4035	MTRGAFLAPVLVPVNTCFVNLPLAFVQSFLQSPTIADAGSTILKLSWETPNGYIRSVCVGWNGGIVKDRALRR
Plhal710r1_S062g22955	S062g22955	HEUR.	1153	25	-	C	16	CEG45248.1	9.7956	6.21328	9.56767	MLLRRTKRMLFFGLVLTLLRTTTSYLIDRRGLQFIDQEAFCAYHCSTSHVALAYRHLVQTSECFESNCGSFLLEPSRHRTQRRLRPAFSFENQNHTNQTAVTGDVHGASEDGKDVTIISVVSCSSVTDVTLSIGDPETDAFANFYHSFSTAYDAMLSGENAAYDACQLQFLQKELLAKYSAELDDEEDQMEIKPTLIKLHTKSQELQCLKQIKTIWPATSESHTPFLTRSDQSGTTATVMLVHVSATVGDNILALDCVDSVTVLPAILKLMPFAKSSYAFSRVSSEKKEGPPLEIRLAKVVNTAQAFKRLSTYVTRATGIQNLITMKKSTAEIGGVLQQAAVDDYDTWTQALAIILDDEAVEWVDLQQVVTTSALKTLALEQRLLRQQYMDVSESIETV…
Plhal710r1_S076g25414	S076g25414	HEUR.	187	24	-	C	0	CEG39328.1	202.684	175.164	685.11	MKCTLAILMPAALLLSSIQLGFATKEHLSQTNDTTSLKSDDEIEEIPWWNLPEKVSHYVHEKEEAWWPLEQLEEEQDFESTQLKERYKSSRRKLRMLYKIKKLQLREKYNLVRMKLKNQDKIDEEEVKELYKTLRKNARIRYKTFKKQLKSEYKIEKEKLKMQHNIDKTTLKNKIELQKYDTQPHEK
Plhal710r1_S090g27652	S090g27652	HEUR.	246	51	-	C	10	nd	0	0	0	MRTIFIPLTAVSTPSGMLWLWLVMPQGLSNALATLNTLVTQLFSPQVAYAKSYFDDIFIHSRAEHGRTNEENHIVHLRAVLNCMRTNKLYANADKSVFGAEEIPFLGCNSGKRGLRVDPAKVKAIVDWPVPKNKKDLRKWLGLANYLHKYSDAEWFWNTEHQEAFDGAKDSLLHEPVLALPDPDRPFSVVCDASDSAIGCALLQADAKGRNRVIAFESGQLKAAEKNYPFRDKELLAMKYALVKFM
Plhal710r1_S106g29841	S106g29841	HEUR.	401	20	-	C	11	CEG48644.1	22.3304	16.946	27.6706	MLSTLMWLTLALVILATQGYTIMARFLRLLLHTYFRKIEVYGLNNFPREGPVILCPNHPNMLVDAILVMTEAIIQGRNPYVWAKGSLFSNPVASFFLKKAGAVPVYRPRRKETSLADVDSDKTPEELEAANRAMFEHTWGVLADNNVMVLFPEGTSYTAPKMLSLRTGVVRVATGFAKHFDRPIPIIPLGLNYFSKDHFRSQMTLEFGPPMVITPELVHSDVFQQDEHREVKRLTHDLEERMHDLTLNASDFTIIHAARMMRRLYLSTPGTIDALKEVRLTQFIIRMLEAKPENEEQKDRIKRTCEKVLQYKEQLEKLRLKDQEVNQSMPNEQSLIKLFFERILYLLVLLPLATPGLLLNFPYYFIGTPEVAMKLNRLAGFVESKSMFKIFAAGYVYTF…
Plhal710r1_S112g30496	S112g30496	HEUR.	93	20	-	C	0	nd	688.999	1327.27	742.342	MRLSLSTLLATMSAATLMATSTGAMVSDSAPPMRALETASTTEVAAGATYTARELETAEVDKPLEVRRLRNKHKHKRNNHKNKHRNKHKSHHL
Plhal710r1_S289g36622	S289g36622	HEUR.	211	20	-	C	12	nd	0	0	0	MIARLWCVRWTLALDLCQAVCRQKWTLLLREAVGALIHLMTATRPDIAFAVDYVSRFMENPHVEHWMAVKRILRYLQGNKLHGHYFKPGDQVDFRGYSDADWAGDHSDRKSTLGYAFILMSAPVSWGSKKQTSVSLSTSEAEYIALSLAFLEGNWIHRLLCEILSTVGKQGPGRMIFEDNQHQDDEEPCQPRSRQAHRHQVPPHSRRSQAR
Plhal710r1_S004g02874	S004g02874	WIN/HEUR./	112	23	-	C	1	nd	0	0	0.00822777	MARWASVIGAILTAKAPTTILGEKAAAFTNENDWKYSSSPHLAPLTPAMDTRLSRPLRKSNKLSTKKRQSLRTASHSTLRTQCILPMKKHVATFQRKCLDDEGLSSDSESPA
Plhal710r1_S014g08420	S014g08420	WIN/HEUR./	501	20	-	C	15	CEG49808.1	55.7341	69.9547	56.6488	MRLLTIIFVLSTTLPPAATDQTTERSLGTLVGCPTARTSNSPCLWAGENGRIIDSRALRELLIERNYVPPSDKESYRRNLQEHMTYIEDINMYAKQVGHKFSYHMGVNERHLSSFPARKLTPVQFVDQEIGSAYSRHLQETNRTVNNTTNLSSGSSVYWNWCDKNNSMGHSVCSPVKSQKSCGSCWSFVAADAIETAVVIAENASAAVSLSPQQFLTCSTLRTTETFEYCWVPDVGVDGVNWMQNEIIWESQNDGCNGGMTHGAFIDAAQNGWGLVTELTMPYDDSGTEYLSATNSSAVCSVSAADAAASITGFEQVVGIDCTVSKDCAVLLRSALERQPIAVAITSNGGFGEYAGGFYNCPNNGDMASKNDLNHALLLVGYGTDSTVGDYWILKNSYG…
Plhal710r1_S096g28495	S096g28495	WIN/HEUR./	63	28	-	C	0	nd	0	0	7.0784	MHVPASSFTLHFIIATILLVDVLVALSTTTQILQNNQRNATDRQLRAQDSRAKSKVIGDEERV
Plhal710r1_S125g31738	S125g31738	WIN/HEUR./	76	19	-	C	0	nd	3.83005	14.6348	4.1654	MERKMTLCVWSCCSSCRSCTLGGGSSSVSHAVADKTRSGETSSKIYSERELRCGSPSNSKAISSRQVPLLPPLLAN
Plhal710r1_S137g32737	S137g32737	WIN/HEUR./	491	20	-	C	0	CEG41916.1	5.17468	14.7251	11.933	MRVYVFVAIILHGVSFCFAVRLGEKACTIGRDPLCTPAYKAYTISNRALRHNVALLENMTHVDGKEKEARMQNLDNLKDLKESGIFGDVIGKMQSALNLPLCNNLDKLQREELVAKKPQLIDKLQKTLAESTAIKFDELIDKWFHLIKIHKDVYQNLGKSSNDFDDALLSALSNVSKLLTENASMSLVMVLLETYRAKPEFQSLAEDLERLMLFVPGSKPLVFQNWMENGNSLANVRRILVGQEPIGFNNPFFWVCFDYLHFVWYHSVAVSKSNYAKFYQFLLRSGLTESDITTMLDRPEFRDRFMPGLADYIIVRRTWYSFQCLKAGKTPAVALKEINDYQKSASDADELISSLTYANTPNQFKERFQYFDIDLYRFLTSNRQFDMVIRLLKLSKNLP…
Plhal710r1_S137g32789	S137g32789	WIN/HEUR./	254	20	-	C	0	CEG49033.1	0.128281	2.58221	9.10905	MRVYVFVAVFVRGVSFCFAVRLGETNCTGLDTNDRDPLCTPAHKAYTIPNRALRNYVALVENEAHVDDKEKEARMQNVEPLEALMKTHLSDDTMKEMQEILNNAPTIHTANLDENKIVSRSYDPRGMLQIMFAKKKEPSTYKIIEKWLKQVVHHPNFNHEHDTIYEELLLGLEKVMQSPNAEALMSEVITVLETFRVQPEFNPFAENFERLIISKPEYKYLVFEKWTMNNNSIESAFRILAGVGGDTKNISGLA
Plhal710r1_S183g35283	S183g35283	WIN/HEUR./	123	20	-	C	3	nd	0	0	0	MWRWSTTSLTLLLWDDDEGEPRQQRDTSPVRALRTPCLFPDFMSPERRGVITNKLDGAQRQQLEAVRKAALKRAHPRPVIDPRVGHGFRPADPAVEAKDAVIRLLRVHIIGPTARTDSVPLLV
Plhal710r1_S223g36212	S223g36212	WIN/HEUR./	260	22	-	C	11	CEG41587.1	7.53973	0.0240902	0.371415	MMMSSNFIVLILALCLLSVYGHKRRSEYFPHHLHVEPGVAAEFAIFVGLSLCFYGFRLLRAIIFLSGFVVTGTFMSLALASVFGLGTWVLAASWISFFVFGVAGGCVALAFFPFGVFLVGSMFAYAITLSLPYQMLPIDLSAVLNGAIIVLGGMLGWLLVRHFTIIASSFVGAVSIIRGIGYFTGKYPTNEDIKCFYSHLEHSELWMSAIPKLWWAFLAAMFALLVTGVVKQYRDIDKHHNYNHIGRYNGWRSTPYISIP
Plhal710r1_S073g24904	S073g24904	WIN/WHIS./HEUR./	265	20	-	C	0	CEG45716.1	0	0	6.01067	MHAIVCCVIALVLLDAVVAINIYVVSKAIPAIPANNRDNEFYRVKIAATRRLRGHIIATSTAQKETLQDEERDEVDLVAAKGLLKDMLNNYHGSLSIAEAEKILEGVFQFTSLGDEIKTMFQAAEISNQVTGSAKRWGRMDEMLQEMRQDFTTIKDNLEKGGEYEVAAQGQINKVLIKGLFLLNVIKAQRIIDIRNVPTLQQHQIRLIKEGIFSYWRKIGIKSEYLSRVLVHTEPSDINLVNWYEIEIYLSGNKAVSKSSGARSE
Plhal710r1_S001g00268	S001g00268	WIN/WHIS./HEUR./BLAST	80	28	-	C	0	nd	0	10.5362	46.3657	MRVPDASFMLHLLAATVLLVDVLTALSNSTQTPQNKVRDANNRRLRAQDSRAQKKVIGDEERVPPQRLQSNPRQLILHNN
Plhal710r1_S001g00233	S001g00233	BLAST	334	25	-	P	0	nd	86.0081	51.5781	26.2639	MRVPDFSFLLHLLLAMVLLVDVLAALSTMPQPLQYSNHGATDHQLRAQDSQAQIAVIGDEERVTFSRALSPVSDSLRKALPTNFRSSSLPSLPGQQHTSTSANPVVIQDMDVYSQFLALVEPLQNRRQTAHAELNAYINAAASTQLSLHTGSRPSISDPYHLIVLSSTLRIKTDKDDIKSNVDNWIRHLRVLVRFGFTRLEVEKILEKAQLNDAMRENLLKPYKKAITKDSIKESLAILIAFSDCVSISTKLRSNLDIRAAKVVAYRAQLKMTSDGVNSYDEWNFLLSAFVKRLYTPNRVREILVSTDVQQEEVEVIMGLYAKLLEKTDMQTPA
Plhal710r1_S001g00271	S001g00271	BLAST	218	28	-	P	0	CEG40656.1	0	0.168969	1.76957	MRVPDAFFMLHLLAAMVLLVDVLTALSNSTQTLQNKIRDAIDRRLWVQDSQVQTKVIGDEERVPSNSLLHVSLSSIPIERDAVLSRFPEICKTTTLVPPSQYSSIADYSNLLKQMEPELNMNQIQDLLKKFKDNTVSVVQRNQPNSPLPTNIDTSSPYVRSALYIAQKLTNFKKESVDFHLEGLIRYGFTRDEVEAILRTAGYGDLDVQLNTTRSCMK
Plhal710r1_S002g01111	S002g01111	BLAST	314	21	-	P	5	CEG48508.1	0	3.96315	0	MLAVAVALSGFTIHTAGANANDCEMIYNGVKVDGGAGAGLVVKAGGGVSAGVGADAGLGVTTGLGVKADLNVKAGLAGGAGLGVKTDVNVGADVGVKVSGGVDAGLGVKAGLGGGAGIGVSTGLGVKTGLGVDAGLDLNGGLGGGVAVGVNTGLGFKGGVGVGAGLGLKGGVGAGVGVAVGAGVGGDAGLSLKAGLGGGVGVGVNTGLGLNGGVGVGAGLVLKSGVGYGAGVGVGAGVGGDAGLGLKVGLGGGVGLGVNTGLGLKGGVGVDAGLGLKSGVGVGAGLALDTGVGVGLRLGSGIGVNAGRRLRLSN
Plhal710r1_S002g01112	S002g01112	BLAST	411	21	-	P	5	CEG36511.1	0	0	0.0928769	MLAVAVALSGFNIHTAGANASDCEMIYNGVKVDGGAGAGLVVKAGGGVSAGVGADAGLGVTTGLGVKADVNVKAGLAGGAGLGVKTDVNVGADVGVKLSGGVDAGLGVKAGLGVSTGLGVKTGLGVKTGLGVDAGLDLKAGLGGGVGLGVNTDLGLKGGVGVGAGLGLKSGVSVGAGVGVDAGLGLKAGLGGGVGLGVNTGLGLKGGVGVDAGMKSGVGVGAGVGVGVGAGVGGDAGLGLNAGLGGGVGLGVNTGLGLKGGVGVDAGMKSGVGVGAGVGVGAGVGGDAGLGLKAGFGAGVDLGVNTALGGKAGLGVGAGVDAKISGGVGADLGSKAGLDAGAGLGVSLDADAGVALGVGAGLGAKADPGVNAGLGAGVGLKANSSLGAGVSLGSDVGVN…
Plhal710r1_S002g01470	S002g01470	BLAST	247	66	-	P	8	CEG46982.1	86.7535	9.56192	57.7485	MLRAAKYRGTDRSPFTSRHSIYNRTEALDSLQTYFTDSNTQCYLEMQFVRQVLLVGFLTVSTTSSMETEQAQSTHLRGLLDRIVHTEPTTTPVRVLAASWEDGEIGVTRKLRPILEKIVGGETVVMFNDRRLDPAGEMESAVVNFDVRSSPNCVVSVCGEMSKWYLGAKEKCFDLRIAPKSTDKVENGLIRGVSAAYSDLRPVATNLYLKFDETNYIDGSKCEYEILSGSKIVREEVMASNSKATTA
Plhal710r1_S004g02434	S004g02434	BLAST	555	21	-	P	7	CEG43818.1	0.129947	0.0330679	6.15539	MVKFNVSFLLAALIASPTAAGYTTQSTTETEAICQQEVDVPDICDGSDEWYPVSVVGMEGYYCAKGPICAGESGNCPGPHRDLIYGSSCVSLSEGTYGCSPNTECPTESTELKVPEDCEVVLDTPAPVTPEVTTEAHYYQETATVPPPVYTPEPKTAPPKVDTPETATVPPPVYIPPPKVDTPETATVPPPVYTPPPKVDTPETATVPPPVYTPPPKVDTPETATVPPPVYTPPPKVDTPETATVPPPVYTPPPKVDTPETATVPPPVYTPPPKVDTPETATIPPPVYTPPPKVDTPETATVPPPVYTPPPKVDTPETATIPPPVYTPPPKVDTPETATVPPPVYTPPPKVDTPETATIPPPVYTPPPKVDTPETATVPPPVYTPPPKVDTPETATIPP…
Plhal710r1_S004g02493	S004g02493	BLAST	324	24	-	P	1	CEG46944.1	0	0	0.699584	MRGAFYVVTALFIASSARTATESIQIKLPNVRKNEIGGMDPKTSPKRSLTGIDGRVVHATTDEFRSTLADIIDKPSNDIVKLILPELSNDEMAKIGKSGLSKMIMDNLGSPADFKVKADELLAKIQEYREDLTIAKIEYNQLTDAAHKLQPDVLKEGGRFINQAKHHNSLTATDSDPIQVKKPRLSQNHHPQVAHAKNKAEAPYSRAEWLDVFASKASTSLTLPNDQSSELKRKIIKLEAFLGNLPDNVMLNPEKSQFDSSSSPSIKRSGPLSHAVRRAHRAIKDAVSKAPPQSAVKLLDGLSIRQTNTIVLRFSARHRKARVA
Plhal710r1_S004g02672	S004g02672	BLAST	386	24	-	P	1	CEG41738.1	0	0	72.4911	MRGAIYVTTSLLIATSVHTAAESLQIKSRNVRKHDILPIGGMDTKTLPKMSLKESNDRVVHTTADEERNSLARLIAKTRGEALKLMLPETLANEKDKAIVKVSADDLSKMIMKNLGSPAAFKEKKEIQDLEEEDGQLIEDLAYLDTVYTARRQIADATRQFSLNKSNEAKKLIKKLEHHSSRHMTAPDKTLLEHSLVATQHYNIKANKAALIAKKAAQVATENEFLAGESFSTLTEYRGRSQEIKRTIQQLKESIDTEASIAMRESKRLRSDVSSEPSSPSNDESDPVQHVHNTIKTAVTNAPSGSALNLLKGLTSLQARQLFHIANKGKIAAPGSHVANNAIRELSDDANDIPWYALWYMIFHDFCVKNKLLLSEGTDSHHPPSS
Plhal710r1_S005g03240	S005g03240	BLAST	422	20	-	P	4	nd	0	0	3.01211	MRVHALIAIYQMSAGACTALNLSTIENEIPVILNSKLLSGPANTSHIHLKAAPNRGVKISAMNAEERGFLNYLLKEWHPVHAFQDLDVVKKRQNLVGNKDVIKWRDRLLKFWSDGKTFGYDDFTNLIDENQPSENLVPVYVWFRETPRLTKIADKKLAEIVRASQQTEETFQSLFKSGVNPETLFQILDFESDSYFRVVISIDEVFKRWFEYVIFYRSASKGQATYEIANLYHFLLQRIEKEDAMVRVLKHLCNDEKLKSITTDMYRYVILNPTTRNLVFQAMAGQSPHLLYRILDLENEVVLEESNKSLFLAWLDYVIYFCEKEKKLDRASNIPYTVLKFLYVLSPMSLDKDVMKTFMSSEFAKLMDDVQKIAVAKDTKELLDFLKVPHGIKEWLDAS…
Plhal710r1_S007g04950	S007g04950	BLAST	549	26	3	P	2	CEG41406.1	2.28997	14.7797	175.157	MITERSISRRLYFLLLSCVAVSIYSEVAQLKAMMMSNEQTIAQRHDRALTSTPDQMSTSVEERVAPVAVEEEAGMLSRFVSYFKPSNLWKKLASSWIMRFFMPHIYLRHSSDIESAGNKLFIKVHAYKVKDLFNSHEFQKWSKYFTDAFPDNPKEAAGYMVSILATKTRGPIGRVHSQNQIALINYLVIAKGNEKSELFADRLEESLLKLIGKLKADDSSRLISERLESRVRGAGISKNKERLVNVQPVQNLSSQPKVIIKPYNPLIFNLNQHEKAAFRLLKDVGLDKVDTDIFNSQKFRVWSNQIKSHFPFEKDEGASIMLTTLAKLYLEKLAKSIPTTELKDGKLSFGDHFEVALKNYIANAKGNAEFDPIADRLEEALLALIVRLKEDEESKTIAD…
Plhal710r1_S008g05241	S008g05241	BLAST	305	26	-	P	1	CEG42587.1	374.953	420.667	31.676	MREPAFSFILQVIAAMILLVDILAALPITTPTLQNNQRDATDPQLRAQGSREEQKVIGDEERMEFHLPSTSLRAPVELPLFPTAVTPQFMIDSKLYFDFVRQAGSPDPATKPALMAMVKQSFGSNTAKNWEQVDPYTQVILYTSHFFKNNAIDEATRKLHIFGWIRYGFTRDEVLYILKFAGFTEPDKIRYMQLYDNYVLKSETMTLLGFQTLYINDYGQRDIRSANLVACKELIKELHKETLSVGLATSKNGDWEVLFDMWIKAGYERVKVENILARCIDRTEEVEQLMTLYDNLGRAVLRLNH
Plhal710r1_S008g05521	S008g05521	BLAST	496	27	4	P	5	nd	0	0	15.0005	MKLKKLFYRLMMLSTFALLSFYDTEAVELLTSNATWDETHQNSRRFLSTPATHNNNVQKLLIDLESSIGKMSSVTSRIWNRIKHIKLVQKGVELKHRKNGYIKLGEEDKKSKPRQEVKSVGVLKELFLKSLMPSVYLKLADNKSEAIKALFIHYDVGSVTSNIFSSSQFKKWFAVINDAYSNESQHGYERTLEALITTFGKERIYKDLAKAWEDPSAREAGKLLDRALSNIWVKKGLKHNSVQQDFLKWFYYRSFKNWYFPTIDFLLDEMEKIGFLYGFSAMLKTAETRVRDVGDYDARITKLEEWKRKNLSDMDLFVMLAFEDRHNKILLTSDELYTWYDFAKLKKGNPSEALRDKLYRQGSEEDVAVLLSVVAKERDHSLGEETLDAVFQRWKKKRT…
Plhal710r1_S009g06140	S009g06140	BLAST	117	24	-	P	1	CEG35748.1	0	33.2848	975.299	MKFSVVATIAGMAIFVLAAPSRAVVSFTRSLEVEKKYEVQNEQQNTQNEERVLADDGLKETASNGWNALFGGKKLRALAYRLEAADMIDNGYVDEDEELLASGGRRRALAFGGRRRR
Plhal710r1_S010g06439	S010g06439	BLAST	124	19	1	P	2	nd	23.3412	122.309	0	MQFYLALLLLGHILQIKGENMVEKEEKKTMLYTVKSLANQDHESHVATVMSNDTALNDDERGFAIPLMMDPRLIYWAARGVDPHSMFKEKFFDKSFPSLLEDLKFKTWVRYLIYLRKKHPEKPV
Plhal710r1_S010g06446	S010g06446	BLAST	480	19	4	P	5	CEG40974.1	133.644	81.6685	0.419302	MQFYLALLLLGHILQIKGENMVEKEEKKTMLYTVKSLANQDHESHVATVMSNDTALNDDERGFAIPLMMDPRLIYWAARGVDPHSMFKEKFFDKSFPSLLEDLKFKTWVRYLIYLRKKHPEKPVYAIDVLTNKHGVVPLTEMIEKALVGTNSAQKELGKILASEQQYLWRMRNEQDVFTILQLDKAGDDLPKTTGLLTWYNYEMKKYAKDLDVAEFSICYQLAVHYDGDALARMFDGSDLKFDALARMSDGSDLKFDAVKLMMADIKKVIESKRDEIPLIHFLAGHRQTKLVDLLRDENLLIKMNTNSAELDSVAFGMVMKNYGVAASASKLWAAHLVPETSEVAIRLQNVEFHWWGNASPIETFKRLGLGDNINEVLTHPNLVVFNTFMATLVKKGSI…
Plhal710r1_S010g06602	S010g06602	BLAST	397	33	2	P	2	CEG41122.1	15.9475	8.3251	19.3762	MTIACKISFNLCFRLLSCVALLTSSELSQSKAMTVSMIPRSEKALVPTADLLSTPVEETTAFLTAEKKMGLLSRLLSFFKPSNIWNRLASSWIMRLFKPHIYLRYAPDKEAAAFQLLKKAHVDKVEKNLFNSREFQTWARYFEKAFPENPMIGFELMMSTLAEHETSKFLDSIPTTKAVDGDLVLSDHFAIALIDFLAKVEETKDSKAFVESLEDSLLKLSANLKAVDSSKATGELIEGEILHRWLNSGGRKLIDIYNLPKLQKWYFSQPQQEQSDLTKALHLELQEQGFGWTAFGDAYIAAEDGAAKTIATDIVKFILEQNLVQLNLEKMNDGLDRLSFDLWVNTAIDLQADPVKIALPLLRKVASDEVILKYCASETSEQNFRAKSLMRSSSHRQ
Plhal710r1_S011g06976	S011g06976	BLAST	350	23	-	P	1	CEG39054.1	51.7585	53.434	28.9695	MCCYPVLATLLVTIILHTSAIASPEPNLATASVQSERLRSHELGDRVKERSLKAEEGISKAIDSEERVTLEPLEDEAEKLPTILNKAGVSTRSDAPPPAKVMEAVEALKGTAGAKAKEGEKAGESIKDKETSQASKKPTTTVNVNPTEGTPATANVYIVKPTEDASATANAKPRSLLQRLLKKIKDILFKILSWFHTKDSKPAPHNSINVIQDTTTTPAAHVNDPKHEPKPATKPTIHVTDPIPGPKINVKPTWYVPPTYDPARFPSYMPPIFTKPEHVYPTAESPGMKYSDLYYGTSDAEADDVVFLIVDKFPSSDIHPRGMLHIIGSDGKRYFLDPDQVESLQLPLQK
Plhal710r1_S011g07032	S011g07032	BLAST	549	30	-	P	10	CEG46269.1	17.7945	10.0251	53.6138	MATSLPPSSSASAIPSSSFVSTAPVMTNAVESSQHIELDPQTDHDDSESSRTVAVPRCSTWFAMDKINPIEKRMLPEFFGVNAAKTAELYLKYRNFMVHAYRQQPSVYLTATACRRNLAGDACAILRVHEFLTHWGLINFHVPPHAMPPAVHPNYALKSVEETHIKEEMGPVAMLVAATKESGQQANKQLSCEVCGTVRESNLSFFELTPEVKKRVMCNGATSGNATPVASGNPGDKELTLGGIALRPGSGICEHCYVRGAFPEGYDAVDFILMPSLARNELSWTQDETNVMLEALSNTRQEQDESCDWNFVASKVGTKTAKECLMHFLELPILDQMGISNQSFKPYKPGEVLNAPVLNLVALVEQVDPFVAKAAAQAAIGAIKRLHTMPIIDTIKNEN…
Plhal710r1_S011g07070	S011g07070	BLAST	1224	23	6	P	6	CEG50084.1	11.3872	5.90671	13.8655	MRSPSVYILLTTTALLVTRSTALTTQPLFTPSDEELKPTTKRNATKISVRAPSANVDEKLLESRSSGTGASKMAVTLHLVGGIENSAQQEAKQAMKKLPEMLHPRVPHDSQHFVRDSKMGIPSSSTALHDQTLSQKQIEVGLAFLKEYNKNMEHAEVIDQAEVLKCLEKDDISGLEALVVEHNKPLISAKRMNLATLLNLVYGDKNARDMINTFTKTFKSSSIKRKGMKVAATQPFKNSHQLLDKRSTPVTEETKSLTRYGYTWPDPVLTEAFAAYSPHINQFQLTEWKNQGKLAEDMVEKLSNYPHEEAIRDGSLLKAFVAYIDLWNIKLSPKELNLFESLKTQFGDYVAARLIISGKYGSDTNLASICASLENMHASDMADRKLTPHDTLILFKLKN…
Plhal710r1_S011g07088	S011g07088	BLAST	1206	23	7	P	5	CEG39716.1	22.9123	52.0439	21.6724	MRAPSVYMLLTTTALLVTRCTSSPPQPLITPSDEELKPTTKRNATEIIVRAPSAKSYENSIESRSGKTPLLGGIGHSTQLQMEATQAMKRFSQMLHTKFLQDSQHLVRDGKMEILSASTASHDQLLSKQAANDVLKFVKKHNKNLKGKNIINLAAVLDCLDKLDILRLVNLINNHNRPLISAEKMNLVALLKCAYGDVNFQELFRQIMLETEKSSPYQNELKVVVSQLVADSHQSAISEQMELLRRDENKPQELSLTEALASFSLHKIQEQVTKWKNQGDLANDMVEKLSNKPQEEAIRDGSLLKAFFAYFNLWNVKLFPKQLNFFKSLQTQFDDFVAARLIISGKYGSDTNLASICATLENMHASDMAERQLTPDKTLEIFELDNQDSFPLEILAYWS…
Plhal710r1_S011g07155	S011g07155	BLAST	679	34	-	P	12	CEG43059.1	49.5186	45.1399	43.3102	MDNDRSTEASMLYQGVGMLLLCVIFFVVWLMACRRNRHLLDMEIPLLSGESVDHRIDAATREAEAGYSVCASCEFENFRRFEHCVLCGDKLPSLSMVTADDESDEDGEQQDHSQSGETISSRERSVYMVKSRQSTHLLSPRPRKLSSLSRQQRRARNRREWSRKLDVEGNFFWYRSGGGNMPVSSEIDSLMPGYTVRLIISEELKLEDEKISNEEHEENEVHDVMTSETEPVLAVEHPSNSKEDASYVTVLPTDVKVEMVEASASDPTEFPTGKSMLSDAGPERRKEAISLASSDFPTKYAHFVVTTASLIVPAEVEFLKLSVHRNYMLEESMDHMQCIQPKNLRSFMRINFLDESGVDAGGVHREWFMLVNELLASPTLRLFTCANKADQSYFLNPQS…
Plhal710r1_S012g07748	S012g07748	BLAST	428	24	-	P	13	CEG42045.1	2.9311	2.78522	31.6151	MIKLKCAIVGAARSVFEVKIDDAESVSALKGVIKKKKIDTIKCEADKLELYLAKIKDGGWLTDDDALDAMLQSGIDVTSYLKMRSSWKLNKPNLFGPNNSREEDVVHVLVVVPEGKASETSKIDQLIEKVDKLYEQTVLGKRKVYRHSSPGSTLLTELNIRLQATDAVEFASGDMTHVEPFTWDCNSDERGQDIALTEEQQRERYRAYMEANIGDVLKRNRLCVYRVVKGKDILKAEIPGHNIKLVGRTDMIILSDLVLKNPLDLGMLPNVRLLIEVKRKVTECAMSQALSELIALDVLVDEPVMALLTDLIDHWQFLWVSDTTHNHGNIRSATIHDPSEAFAVIRTLLDQSPDADKEISLPCFQEPVMRHKLSRVLPSIAEARGSGGLRECIERYNDI…
Plhal710r1_S012g07876	S012g07876	BLAST	527	22	-	P	4	nd	309.314	239.122	64.0796	MHVSRIIAHVALATAIAASTASTTDATWGWTTEETSEVKANQLEGQQLQRNLGAGGGLRGPEEEPTPTESQNNVYGSANTPTPSNNEVAVGGDNARQEENNPDDKEKKEEEDKKKKDEEDKKKKEEEDKKKKEEEDKKKMVEDEDKKKKEEEDKKKKEEEDKKKMVEDEDKKKKEEEDKKKKEEEDKKKMVEEEDKKKKEEEDKKKKDEEDKKKKDDEDKKKKDEEDKKKKDEEDKKKKDDDDKKKKEEEDKKKKEEEKEKKDEHKQNEDEHKQNEDEHKQTEDEVSNGSPNSPPSGIPTPAPTPCSSPAPGATTPGSTPTPGSPTSSPTPGNPPAPGSPTTVVDTPTSVGGDHKQNEDEHKQNEDEHKQNEDEHKQNEDEHKQTENESPTPSGTPTPG…
Plhal710r1_S017g09873	S017g09873	BLAST	296	21	-	P	0	CEG41417.1	1.43363	12.1873	50.4774	MRIILFLLSLLLHEFAILNAYSPPQHEKDESETVRVTKQNSQMVVDNDDKRNVKEERVTLDTDAIARNMMKWFNHLDDTQNANEGILPVLNMWLLAGLSRLVHGMKTPVDFEVVKILLGEGQKGYDVAIVQGLTPHFVKTMIGKHVPQINTPDLPTSSILDAFSERYRALMGIPGTTNPPVVLNDIWSSVMSRVSLLYRVDLKLQPLFAKSLIKSEANVQKMLSCNVRPFLYKKALIDLDILDEKKAYTVEEWTKIPALKQFLEYLKAANDVPDISKATAKRGLEFTGVASRTPSQ
Plhal710r1_S017g09879	S017g09879	BLAST	70	21	-	P	0	nd	50.0655	8.74473	8.20329	MRITVLVLSLLLHDIATLSAYSTSQHEEPDFETVLITKQNNESQPVVTNDDKRIWKKNVLYSRLVPLHKK
Plhal710r1_S017g09932	S017g09932	BLAST	337	18	-	P	1	CEG43625.1	1.22097	2.64977	0.158522	MCKFVLLLVIIVNGVLSVPSFAEEWESEPRVFAQRDSNTNRMLQADEHVHALYEDRRLTVSFKPEPVNLSTLGEKSPSYLSRIANWFKNLKTTTRLAWTLFRTGFHNPDQALLMGYTPGYYISVWRKFDPTFTYLKNPDPGGDMYQKLLRFGEYYDDLQHHQGSIKDLAEKLSNVEKQMKDMSWISRIRARIAMWKTRRLLNKGVPEEKLLEKGVSPYLYFRWLKEKQGSIPTLQDGFVNWFATKDAMAWLKYQRLYDKKFPYPRKGVPEEKLLEKGVSPYLYFRWLKEKQGSIPTLQDGFVNWFATKDAMAWLKYQRLYDKKFPYPRKGIDYAKIP
Plhal710r1_S018g10016	S018g10016	BLAST	530	20	-	P	11	CEG43273.1	6.4811	8.15539	16.0056	MSCIIVSVFFITLASYTSAMDHVKQSWNQLKSTVTSVWPTLHFHFTITGDTMKVFGQSTFDMFADPTVLDNEKDVLYDVFTTFTNAGIDYNYKFINGSVIIESTPANSESLNKRFSPCLDTELNKIPDINSIVAAINVAKRSNANSCIAGISYKAEKKGETYTVCALPTGFMIHGVNMDVLVEYIWNRTKIQPPTLDSSVHKCSSVASYISTTEVGRAMLTGQSYLTNTTRKLRAEVSWIFGSKDLPTCSCKSTPRPCIFIHGLGCSPELAENQDEFHKYWGDLTGHTPCCSSIKFARLDTVNFAWTDQTLQQKLCDRVLAVSDTSTDSRITDTIIVTHSMGNLILAGAIANGRCKLESSSTWVGMSGPMKGSMASDIIQESCAGNSNFVYDKLAKIIG…
Plhal710r1_S018g10051	S018g10051	BLAST	194	20	-	P	1	CEG42328.1	0.752202	5.03443	115.575	MPPFCFLLLTASIAAVCSGFLSDQGEKQSTVSVSSSSPNQNRLPKHDIDTLHQRKQLRVQFVPATEDRDDRESRSTISGTVLKEITKSGLDAMLKDVDTRAANFAVWQQAGKQFIDISNHLKENFSEDEKYLEIAQFYLWCVENPSSSNLSSEELRKKILAKITEQTQPIPAARRSRYLLYTLSLLVLLWLVMK
Plhal710r1_S018g10144	S018g10144	BLAST	530	24	-	P	11	CEG46847.1	7.79605	1.65975	3.49891	MAACRLRSILAIAFAVLLTFAATKNTNVNDTTSADWSSLRFHFSIKRSVTRVHGHSNFSILATPNLLSDATKVLYDTFASFKEHDTLFDYSFVDGVAYVSRTYLNKKHDNPLIQCIDSPTLPPINSIVTALNSAERVSNIRDSDGTEISCSSGSTFKVLVNGILFGLCFSESSGFTMYGSDVDINVEYVKTDWPITIYKTNGQIEGECKKVALPTLVTSIGKSLLVGQPLPVSHKRKMKTAIEILLPASCTCKSKPRPCVFISGIGSLVEKEKNQDSFSYWGKITGHTPCCSSTKYAVLNTTKVFWTDAQLQQKVCDHILIESATSEGSIISDTIIFSYSMGGLLLAGAIANGRCSLNKSSTWVSTGTPIYGTMGSDYLQDVCVNKTTLVVEKLANFAE…
Plhal710r1_S018g10145	S018g10145	BLAST	536	17	-	P	11	CEG46848.1	7.84931	4.58841	3.71125	MWMVAAFTALFGATTAQHYEHLSLQSGLQNVAVKPWPALRFHISVKHSSLMVHGQSKFTIFANPVVFNNGTTSVLYDTIATFTENSTVYQYTQVNGISYVLKSHVEGSRASHSVKCLESDNLPSVNSFVAGLQEVFPLSEVSSGSNHVFECSSKNKFKVYISGVTFGLCDLSSTGFFIAGSEINIKVEYSKDRKDIHVPTQRATLAANCTVVASPSLVTSTGKLILTGQPIARESTRILKADMDVRNHERNSSCSCKSTPRPCIFIHGQGIKIEMAENQDTFPTIYWGNMTNHAPCCTSIKYAVLNTVNYSWTDDSQQQKVCDRALAVSETSTKSKISDTIIITHSMGALMLSGAIAKGKCSIAASSTWISTGAPMRGNVGSKYLLDSCDGKTNLIMEM…
Plhal710r1_S019g10375	S019g10375	BLAST	484	21	5	P	4	nd	1.20183	0.637261	7.45764	MFIARPILLYVCLASTQNSALYVLSYQTKAGVPVDSGFLIANSSDSVQSVSSIHETDDSKDIEARGIRSSINSLLGNSRKIVPVLENPALEHYNAHVEELGRHQLLENALKSPEMKAFYKFCVEYNSDTKNKDKLSLIEPLPKIYKDSFSLKKLYDLSMAKDHDQEIIRVLINEQLATFMINKISLEQVFDLLKFDDSLTTVIRNGKYDDFFQFLMLRASHKLTDKSLVDAFVWGKFIGFLAKRYGGDGFLPLEIEHDTRLSSLREHLFEMWDKLPLDSVWDRLRFGDEAFTEFLKGKLEMFHMHAVKSSPTATIDKFEQTYGEVEVTKTIAAMRLLYSNSFASTLHRERLDFWKAKKYSVETVFDKLKFHNDDEKYLVIYKLETLSDYIWSISNEVKV…
Plhal710r1_S019g10423	S019g10423	BLAST	540	16	-	P	12	CEG47514.1	2.05755	11.1996	1.94061	MVNLVCAIVGAASNAFEVNIDDTASVAALKKAVKAEKPNDMKGIDADKLELFLAKTEGGVWLDEAGVASVALDERGNPRGYVKMRSTLWIRNAMLFGDNFQPGEEQIHVLVVVPAGIPFDIGVTPSNLLRYKQQDTDAGSYMINLLQFLLAKKIEATVGTTGLWLVRGSVANALRTKGVRCRLYRLAGTYLGYYDPARRTEENALRFDNALQEEPVTLGSPLDGQAVTTSVAQVECVPTELQRAYFIHYDPHDTESLQDTMSILSLTTSVSNLDASTDEFQYQRIEHERYFLPYGKAESCHLVSKKHCTDRDFKREFAKYDRDANNRLALSRDMHGFYDGLSMDIPIVNIFPGCVDSAQSVDNRYKTRTWKQEELWICVAFLVKKHFVTCILMRRQLRQ…
Plhal710r1_S019g10592	S019g10592	BLAST	380	24	-	P	13	CEG49363.1	96.5329	52.5249	185.938	MTRGLHLLSLLLAAACLVALSTANKDYYEVLGISRDASTAETKRAFRKLSLKVGILIESWWNGHHPDKNPGDENAAKKFAEVASAYDVLSDEEKKAKYDRYGEEGLNSAGGGGGHDPFDIFSQFFGGGGRNRREREPSRGPDIVMPLRVSLADLYNGKSLQFSIRRETVCHHCHGKGAAHEDDVHVCNECHGHGVKMTTRRVGPGFIQQFQTTCEKCHGKGKIYTSTCPVCGGRKVEMTDLNFDVDLEKGTPDGFEIELENYADEIEGQPAGHLRLQVVTAAHPVFTRDGDDLWMDFYISLRESLVGFKKTFVHLDGRLVEVSRDDITPPRLVTNMQNEGMPKQHSSSERGQLYIKYHIVFPDSLSDEQKEGFREFFSKK
Plhal710r1_S019g10599	S019g10599	BLAST	393	18	-	P	13	nd	277.183	116.353	49.1654	MVKLFCAVVGVAGNVFSVQVDEKDSVADLKNVILAEKPNDMKGIDADRLELFLAKTEDGAWLMDDDDLDKMLQKQVDTSKMKKLRASWKLNKPVLFGPDVSLGEDVVHVLVVVPKDENDRSAAMALGVAPSLPPTTIHRHPERLKRWAAINAMIRQKNQEANQKTTSEDAKRKIHDVDKTVGYSSLCWEDIKPIYNFDDLEASLTFTAVLALQLDQVPVLGFNSGRYDINLIKNDLFAVIGTDNIQSVIKNPSYVCIATSDMKMLDISNYVPAGTSYMHFVQHKYDWFPRVYNTDVAKFDRRTPGLFKDEWSGDAMVSLSSKNYIFYLPDELYTVKVSAKGVQQGRGRNNDVLSPNGFESVVRDRITLQGLKERRLPNITFDSINFYHLRRRT
Plhal710r1_S020g10720	S020g10720	BLAST	470	22	3	P	5	CEG46720.1	126.928	37.25	27.8762	MNSKHMVVACLSCCVVLSLYALVAHYETTTEVFDGVGTQVHRHLVTNSLMNVTNERGHSEERTNSLELTTVSETAASSLGQLQLLMKKICNLCEPIARFIKRPIRKLYLRFASNKRKAVGTLFKKVQVDKVTKNLFESKQYREWSHIVCTVLKKDLVGARDAMYSVLEGHYTDVQLVKFFDEVQSTTQNENLAEAFKIFEVYLQYRSMTGADGLTTNLLSNRLFRMWLVKVYWLEMKDSWDIMLLSELTLLLTKDSMIEMRINALLDVQASSALMKEEDLEKWTLLQSTVIELLKYIPKYHHNDFLTALMNQYFDSTVWFIRTGNTDLYSRIFSWLSSRLYDIDLAQLLVNLEKNDDMKEVVSAFENELIWRWVGESKTASDIFSRLEIFPDIAENPLL…
Plhal710r1_S020g10849	S020g10849	BLAST	702	35	3	P	4	CEG44705.1	2.10008	3.32915	3.30946	MSVNLRYPTFSGIVFLALAFALLVYVTFDTLVQSDTNGQSDQRYLKQIEPYDFDHNDERYLEWLGSIVHPIVGPAVKLFEDTALRLTIHEEEFITHLFAEHNIDPLREKFVESAEFLSVADKIMNTFFFKEQSIKAIFDGLSRAAGESKDKMLVFLAWSIGEFKAKSEFKIIERHFEYPQDSRNYAEKLEKEKAFNRLRDIVLSFEPYLLETWRKMGLTSEKVREHLHLDPRSANFVKDPNLPLYKNYLAIAPPYEYPNPIKTLLFQMEIMGLNQHEIVSRLLDAEAVTKPDSIAGQMLNHMFLDWDKRSIQYAELYRILVPSLIIDEKSVVNGILRVWILYFSRHKTIDLYEELARVIVTSRLIESDTGVELVAIPKNSNNFIPPIPERDFQLADTLA…
Plhal710r1_S020g10851	S020g10851	BLAST	156	16	-	P	13	CEG44706.1	0	0	3.72271	MVTLFCAVVGENGNAFPVDIDTRKSVGDLKKAIKEEQMFDFAASKLELYLAKKGESWLTEKQVAEEIYDTSDFKPLKVVAASLHLVGLSEKDVAFKVTMEDVKTMSFPVNVVVVVPIGMKNTLAANRRAALSIAISAAEPTEIFVTIEEIRDSERD
Plhal710r1_S020g10855	S020g10855	BLAST	155	16	-	P	13	CEG50503.1	0	0	1.42032	MVTLFCAVVGENGNAFPVDIDTSQSVGDLKEAIKEEQKFDFAASKLELYLAKKGESWLTEIEVKDISDISGLKHLSAARARLHHIGLSDDQVVEEVDEIEVDAGNGSVNVLAIIPIGMKYALAANRRAALSIAISAAEPTEIFVTIEEIRDSEKD
Plhal710r1_S020g10889	S020g10889	BLAST	178	20	-	P	4	CEG44560.1	13.3071	10.7911	11.6989	MPMCKWWMLLAIAFVTSTAVDTKDTQDKTTFPLITRKGRHDLKTAPNFIQLATEERTSTIPGSSWFKSLFKTTSDFAPVTKLNSKLVTISKHSKVHEVLMKIKKMPEYVKQLIEKFKRSPFGKWIIKKMAPKQHTNVGYKAIVTSSSSKLKRFLLTYSSSLLFIIGILALAFIIRNAV
Plhal710r1_S020g10900	S020g10900	BLAST	595	28	3	P	1	CEG40601.1	76.0996	65.2735	53.3345	MSADLWSPTYRGIIFLVLTFSLVVCFTFYMPAPEDASAQSGQRFLKQMVPYDPNQNEERFNLESARNALSDLQMRFTIDKYELAKHLIAESKINPLQANFLKTPEFFQVADKITDTFFFESRSAEAILLGLIHAAGDEENKMLESLARSIGEFEVMGEMKVNPFLGKAERVSEEEKAKRFNRLREIVLALEPHLLNLWMERGVSPEQAQEILQVDFSSTRFLDNSHLSVYIHYLDMTPRYKNFGLVRILLLETEKHGVGQHQILLKLLDLGALTKPESFHGKILDSIFLYWDRQRVDHAQLYKILVPDLSIGIEFIEDERSQNLYEKLAEVIVTSRLVESKNGVERVAFKMKPADYMPPIPQRDKQLADVLALKLFGTAESSYNKINTHFRPSVRPPTK…
Plhal710r1_S020g10901	S020g10901	BLAST	59	38	-	P	0	CEG40602.1	0	0	0.04405	MRCFQRLNRLVLISLWLKLGMVLLLDVICRVLRRVEGKRLFESRFVELQLQAEFFFFLR
Plhal710r1_S020g10908	S020g10908	BLAST	344	28	4	P	5	CEG42827.1	0	0	3.15981	MSADLWSPTYRGIIFLVLTFSLVVCFTFYMPAPEDASAQSGQRFLKQMVPYDPDYNDERLAAWLDQIVQPQRKVLSDVKMRLTFNKDKLVSRLFAKNEINPVQEDFFKSAEFLQVADMIKKAFFIKSKSTDAIFNELIRAAHGKEYEMLESLARSIGELRAEGEIKIRGKTLVSATTRPQNALSDDEAKDFKRLRPSVLALEPYLLYSWKEMSVSSEQAKKSLSLDLSSPNFLDSPHLPLYIKYLDMTSRLDPFRTLLFEMKEQGLRDHVIVSKLLDAGAMTKPDSIPRKIMDSMFLDWDIRSVSFAGLYKILVPDLSISMECFENEILTAWIAYFSRQYRHDL
Plhal710r1_S020g10922	S020g10922	BLAST	317	32	2	P	4	CEG42821.1	0	0	0	MLTMLKLSPFLRAVALLSTVTLLACTDSVSASNEVWPDHNTSAASNQTHAHVKIGSRREVDENHDQYEERVYDIDEALKIKEFIEEYSKKVMEYADIALKHWASTVYNDFLGRYDDVMRAKLFIEGLSSEDESAQRLTKMLRNAQFENWYESDISHEDLRERLKLNLQDIKTFDNPVWMIWHEYVIWRYKRHMAKWKMQGNIRPFEMLVSDHHDDFNLLVAQTEAASNRAAAALVKYELIEFASRFDNNEEILSKKLMTKTLGTNFQLKAPTAVMFLIECCPNITSENLLRYLRKYLFSVICGASDFAIRCALQADA
Plhal710r1_S020g10939	S020g10939	BLAST	363	40	3	P	5	CEG41357.1	10.4549	13.4369	22.6903	MKSKVLLKGLVCGGTLLSSDYLRYGSGMASAFLIPNSTGTVLHSRRTAEFDKNTTTASTDDDDERINIALSERLGKASNGFVKKLQTIKMDLKKVLRNQKYEQTLKSFTKNKLGDIPLNELFTHPNFILWTSNTVKRYKYDEKKAYDAMYLILLKNVKNQKELTEWLGSTSARTLNMLGMSELNYWKVEKKFTLEDLYDFLELGSQKAELLDSKKFGRWMDYAVEVKENALDKLWLILSHERNDQQIVELLRKPRTTGNAQHVGRQLESKLVSKWILMGYTNEKVLQHLGMSDHEVTVWLTYLSTVKKDAYALMKSMHIIPDIETVLQSQNEAAINAAKIMHQEQKTKRGQAGVSDSEIVEAS
Plhal710r1_S020g11024	S020g11024	BLAST	689	34	-	P	14	CEG46667.1	0	0	0	MWPSYSTIKKTSASRNMVTLFCAIVGVKGSVFSVDIDASQSVDHLKKVIKKEKEYLFAADELKLYLAKRGDAWLIEIEAMKGVSDTSDFEPLDVVGAQLSLVCLSEIDIRFQVTKDDVKKKKLPVHILVVIPTQKAAQVVSQDGVFYRCCDQFFSQFPMVHEVKSWLEFPSLVPLTKRNKFYIRSSYRSIATQALSNADPGMVKYAVITGTPGIGNSLSIYYVMWKLIKEKKRVLLMTVKPAIYFDGFTMMECGKLPFSGNRQFWSYDLWCLMDSVDPTRIAGFPIRECSVLLVSTLRWNYISEFKKLVPTPDVLYMPLWTKEELRTIASLYPDANKVWENRFNYFGGVPRLVLQDIQTDPQDLLMSACHSFSLNDYIMLVTMYSEMNPIGTFIHIHSQ…
Plhal710r1_S022g11658	S022g11658	BLAST	378	33	-	P	11	nd	20.1328	0.605343	8.12673	MATLGPKHWTHELTLVEGSVLIALPLIALVMSYILLRIIWKVPESPELSQRIFRSYNSLSLEGPLRSIRDSKTSLIEEGEVAGDYEIHWYDTFDFAFVTGMIVFAGALLILTYIYESQWLHETKFWVMQLPKLVVMMVVSLVGGIICRCFCDVDEKGYIMTNKSSKFKVNYTRKLQHFAAYMVPLVIKSEYSGSIALAWGDFFTMLGFLVLIKPIREHSKFFMLQFNSLDRPEDRPHTLKWIILGNIAPGMLILMFFKWLFAAQGELTFILVFITGIGDGLAEPVGITWGRHKYKTRSCFSRNTYTRSWEGSACVFLSGLVFPALQYAAFDNFWQVLLSMLILAPTMAYAEATAPHTMDTPVLMIGCGTILYAVVHIV
Plhal710r1_S023g12034	S023g12034	BLAST	533	19	4	P	5	CEG45866.1	2.57693	0.609081	2.77247	MWMHTWSCLLLVALSVYGEQIQDHNEVSLDLYKTHLVDVSKNVTVSRNSTSNIEDQTSEARFLMPLFYDISYAIASKLNIDPKTLFRFFRVAKASGDWSKNLRVRKWLQYVAKLRRNRKHDHFTDKILYDLLKQSKTKEEIHALFQELKHEKHMQSLADKMLTHMKLGSLNHEMETMQPNVQETAKKVIDWQNVEPYTESFLKKLEEAIPSDETLIDIAKGDVIATQIALYPIFESLKQMNFKEDLVDIFEWVEKQPEVAKIGSELKKIAAQDNLLNEIQKLKKPYTPREFILYVHVKVAGPNPKFILWLRYFQSYPSVAKDNNGKSIIILDESLWQMVIDILKPTVPDDQMASLFELFREVPGLEKFADKMVGAATRAHSNQKWLAKDLSAGDVFMMI…
Plhal710r1_S025g12701	S025g12701	BLAST	494	23	5	P	6	CEG42516.1	0.0273666	0	7.05031	MRITRSIFLLVCSISASDYSFGTQEVAAATDPGAARDASGSAPNVSSLHEIRTENVESRSGRFSSLIKMSNMVKNIGKGSTRIKYDEYVMRVLLYDDLENALISPDMETFYNFCLKQNRDKKSKRLLSPIVPFLKKYGHNNVLDKLRGLAEREDYKQLMMKHLLQIQREVWVSKGMSINNVLDLLQFGDDLASAIRIERFDELKEYIILLGLKKYRNEALPSDYADNKLVNILTKHFGGEGNLVKQLSKAKSFVENANVVNNLESALFRIWLNVPVDLVWDRLRVGNNVYDALTSGKLEIVRRYFAHFFPSRPYLAIQEFLEQFGYDKVTVALAIAKLEPVTKEFATTMQRELLGYWKEEEISANVIVTRMKFKEDDDINISIIKLNTISHFIILLQPE…
Plhal710r1_S025g12781	S025g12781	BLAST	151	21	-	P	0	CEG48134.1	146.075	58.5095	12.1051	MRVVLLLLLTIAVSVTYVLASSDENDKALHTSDTTYGNGQLLSNEAANTETPTHDDEERNRPIGQLMSDYLFKFKMMSKTALWNANKIAAYLKKKNITAKKWHRVYQLQKQKNQEAKLPDGSYVKSLEQEVYELLTASQNIQKTTTSNPVV
Plhal710r1_S025g12792	S025g12792	BLAST	590	23	5	P	2	CEG46988.1	0	0	5.61469	MLLLFSLRTMIIVLVGIHTCSAYLSVKRRDEEPNGISSSFMTTNIPKSITSHSSAPNKSDSFIEDENSEARGGSVGLSIAKMGKKLSNTNFEHGLNVLESPLHGVTKAIESATSEAGRELTVLKTLFENKKWREMIAELDVSWNKRVIRYCVFNHCLKLHESPIDLFRYMKVRLTYSPNGIESIDPKLLWWLEYISMYRLIEKNIPNDEDTSDTASSLIGFGNKELSSFLVTEYGLQTAGMETSSAVVTLGLTPIIPHQQVVTLFELLRQSHEMKIQKLVEDMQKYLVTKSDAQKLVLQTWLIDRVSPCVIFNILGVKIQPGPIGDEDVLVLWLQYVEMYWTVWHPDSFENSFRYSTFLDLLGESSSDNTAETLFTDSHYKILDKKVVFGFGSHLDNLK…
Plhal710r1_S028g13687	S028g13687	BLAST	573	22	5	P	5	CEG43796.1	2.18058	8.83752	21.6964	MTPKPRLAIQFVCFTLLSGSALFLYNDISATDFLISWSVTSLKAHEPSDLPLLTMTDQVRFLRAERMAELPVDLQKTITQPSIWKKITQSRQWKSVEKTLALMRKKVKKSKLRKKMARKLLAMRLKVTNSRIWKAVVSFLLYIKNKLSKLHLVHSIASSWLVKTLAPSLYVRFAANKQAAVDDLFLRYKNEASASKLLESPSFEKWATVVEKAYGEDDRAGAAMISTLINHYKDDAKLATIITQAHKTPATHDMANHLLYTLVNKWLRSGKQIDEEKLYALLRLDATKSDFLKSPALQTWLLLCTALGKDTVPRHKFLLLKLLEHYDYDTLDKMLAANIAEGGSSSAVASMLRLVSWRMRGYEAEEVYEMLRQAIAANLNHELGGVQANGVKVGEMVGE…
Plhal710r1_S029g14129	S029g14129	BLAST	778	20	6	P	2	CEG44065.1	0.540636	0.709472	5.13308	MTVMRRLYLYSILLIGVIAWFLLIFMARRLENQDTSIPIPPILPASDNHASPRRALQHIAARDDDKTNVKKKIKEERVLRSLWNEILYKFAWKSEIPSNYLRDSQHNWASKLNEKNHIWLRRFARFIARRDIGDKRVSQLLKNFGDTNKAVVEQFFRLRLVDGFSDVADAILGKLARNPEFEEPIFLTYLANRVHPAIIYDNYLDRKISIDEIDLDATGFSDDEMFRLMTNNGVDKIKIKVVIQTLFALIKTDPSPSEKNVMSDMIFYMATNQATWENLLSESLKEKVPSQTVFLVLRLNQPGFDLKLFERWIMYDEKRYAGITNSDFKLKIEKKFASMIDDIADNKLKYAFNSFREEMPASSRTEIAKLSVAFVKMQVNPRDYFFSLHLINQIDAQNI…
Plhal710r1_S029g14269	S029g14269	BLAST	682	29	-	P	11	CEG42866.1	4.59845	5.12691	8.88833	MLRSQNGRMLTSLMLLVLGLLIIPHFEAVALTDVPQEYENQPSVTLAPSLPPETTSESLNTVLELEPALSVSSSSFIGSAHGSQGEFDVEITAADVSIEQVEEHLHIVRQLELSVNKSLQYMDAGGQFAKYTQAQILERQNVRNELLSIQRNLERLALGLNGTLLELEHVEQEEELQSKKLKEVLANQEDEKREQKLEKDGFKEVDYETGHLKNTMGLNAKQLKKLEAAEKKADPAVLHYDMELLAQVAVLLGISAIGGIIATYCNIPPHAGYVLGGALVGPSCLGVVRLYKEVETISLFGSVFLLFGHGASYSPQQPENILRKYFVGGIAYIMSTVLLVACVAVYTGWTRSFVEGLSIGLGVCFSTTAPLYEHIREHRIQDSSFGRTVTSIIAIQDLL…
Plhal710r1_S032g15036	S032g15036	BLAST	193	24	-	P	1	nd	46.2579	24.2765	57.0062	MRGAFHVATAFFIASSTRTAAESDQIKSVITQNHDKLPAGGSDTKTLPRRSLKGSGDHLETLVAEEERVRLAEVLKAKKIVPKLLSRLEEAQMKLENYLREMFPVGEHVGTSATPSREGSQILRKNLEDAIVKLEQVNMKIVGAKKILTALERMKAEALKVKKGSNELHLFERADHAANEAVSHLKNIDNHNR
Plhal710r1_S034g15707	S034g15707	BLAST	427	38	3	P	5	CEG37701.1	0.0181669	0.182844	3.35509	MDFFAYPQFERSQDFVMHLRYLRTSLLVGLLITDALARTTSTSTSPRSRHLHAADDDSQNSMNIDGENRTNPALSKFMKEVLGLNQANRRIESWKKADEILAQFGVNPTSELLVTRYNAEYTSKNFLASPVWICWAFLVCQSGVKVEDASQSIYKGMAAGFTVEQLITIFEKGIADTKTQNFAVKLRNHLWKDRGINPDNMLAQIDTTNFFGVDFDNWVAYLSFYHGVEENHDFRFLVLKDLIRYYTMHEFLKILFHPNNGENTKALEYLKMLSGFWLSKKISPVDVVKMIASHDDMIPSFLDDVENKFCVDFWRRYLGDFNHMYPKQPLTQLKTLTEAVGPARVAVMLRAALLSSHHSVEQCGIRLQGFQFKDWFDRLMSAGDVRDLIANDLANKPWT…
Plhal710r1_S034g15783	S034g15783	BLAST	728	21	7	P	4	CEG47363.1	8.89296	4.89314	16.3566	MHLRYLTLLVASSVAVTTVAQITKNEFMSNSTFDPNESMTHDLDTPAPLNEEKSLTTFKKFFGYDDKPPSEFYMLLQVAPKDTIVKKRLGVLKKIINVKKDADAWLDVDDSELLTNDNWKKWALLAAKKNKKMEPAGARFVRILAKGLDNPDSKRIAQFLMNAQIQQWLELKWMPDKVSIELGIGQNLHNLFDYDLYPIWLRFAQVYEELMSTKQTTELEWLKELFQTENDLLEVLTSPSNVRNTKGEALLTQFMNEQKDPVRAFDMFMHSRSGLRAFFTQNNKKLSKDLQQKMMRLTDPSSRMTQNSLAEWREFKQNIDLPESKNVLSMLETHDIIRQSWIFYIKSMIPEMPTKSPVTETIEVLASTDMRSLKEFVNIWREHSVDPSDVYTIVLEFQN…
Plhal710r1_S034g15800	S034g15800	BLAST	684	21	5	P	5	CEG44551.1	8.02414	31.0211	43.6046	MHLRYLTLLVASSVAVTTVAQIAKNEFMSNSTFDPNESMTHDLDTPAPLNEEKSLAPIKKFFGYDDRPPSEFYLLLQVAQKDTNVKKRLGVLKKQKSLKDAYALIDVDDSEFLTNDNWKKWALLAAKKNKKMEPAGAVVKAMNEEMNNERFVRILVKGLDNPDSKRIAQFLINAQIQQWLELKWMPDKVSIELGIGQNLHNLFDYDLYPIWLRFAQIYEKLMSEKQRTELKWVRGLLQTESDLLEVLTSPSNVRNTKGKALLTQFMNEQKDPVRAFDMFMHSRSGLRAFFTQNNKKRSKDLQQKMMRLTDPSSRMTQNSLAKWREFKQNIDLPESKNVLTMLETHDIIRQSWIFYIKSIMLEMPTKSPVTETIEVLASTDMRSLEEFVNIWCVRSVEPS…
Plhal710r1_S036g16400	S036g16400	BLAST	232	23	-	P	0	CEG46136.1	5.13819	16.9115	3.86191	MRVYKYLVVAATFDLFIVNVVSTNSSAHLTLTQKLEAGKAKTQEIEDNEERNDLSPKELAKLLNQLYAFDWLIQKEKQLESLFSIRSVLEGKEIKYDAENLRSSHESLKRKKRVINAIIAYCMKKLQGVDISNWDDRFSRQKKHFWAFAEDVLYVIQAQRLIDVIRFQEIDAHNPSIHAYETQLKQTIFDFWRKRKVMTKAKFADVISYTDEKNRRIIALLWKSFQEYLNKN
Plhal710r1_S037g16692	S037g16692	BLAST	514	23	-	P	1	CEG38411.1	17.9878	22.9053	33.5493	MRGAFYVATALLIATNTRTSAASVLIKSLNVQTHDVLQTGETDAETLSRRSLKGSGDQLATPAAGEERMNLSDILKEAGESVIEELSSLNKAEKNSINLDGLSDIIMKGEYLGSPAALRDQKLEIFHKNFANAVARNYRFIIDYQIAYKAYATARSIANKANQRPRDELREISRVLSLAKMASSTLKADQENERILTEKAAISMTEASTARTRAQQHRDAIKAEEALHDYETSYVAYATHLAKEAFSRNLVRYFQSGINLISDELNRVEAKAESARVTAKAHETIVVKALQDAQVALASITAQYKKTTRAYQELAAAQAALAPSTAQSKKSIHATKELQGAQAAQDPTTFRVYEDLTAAQATLAPIAAQFEKSIPATDELKGAQAAEAAQLILTPIELD…
Plhal710r1_S037g16702	S037g16702	BLAST	107	24	-	P	1	nd	0	8.25525	22.9109	MRGAFYVATAFLIASSTCTAAESVQIKSVITQYHNKLPADGSDAKTLPRRFLKGGEDRLKTPVAEEERVNPAEVLKGTRKAVSETDFRLKISSVDGLIKSVIDGEHG
Plhal710r1_S037g16718	S037g16718	BLAST	269	22	-	P	1	CEG37444.1	4.61398	0.0698614	19.175	MRGAFYVATAFLIASSARTAAKSVQIKSVITQYHDKLPAGGSDTNTLPRRFLNGSGDHLETQVAEEERVSLAEVLKKAEKSVPELLLHLEKAELKPVDDLSKMVTVGEHVGTSATSSRERIQILQKNYEDAVAQLDQVTKNHDKASRDLNALVRKEAEALYWINKINALSLRHSGRADDAANNAVRYLTNFYNYKSSMNKAAEDVNAVSIKPFLLRARLYLIHLLVHVDNSKEIRDRQASLQNAVVKATQEYRAAEYDEGKFRNFANYY
Plhal710r1_S037g16808	S037g16808	BLAST	447	21	-	P	1	CEG40826.1	6.88009	18.7433	21.6868	MGGAFSKVAVLIISAPTLTAVKSYVPNSQTEQNHDIVPIGGTDTDMLPKRSLQGSYDQVAIPVVEEERASLANLIENAGEDAIRILVSSHMERTENNVLECLEKKIMNGEYLGSPADRDAIIKLSSYHAKKVEEGNDISTATTNIMNRYDPISFIRRDVKALHDGSSVAASKDIQFLEEAFDIYMFCVGEIENYAQELKDAIAEVAHHTKEATVALIVANLARDINSAHSAEMAESSYAHHTMQAALAQKNADVADAQTKYYSRIAALAFQNPEFAKFDHMRIIQGIQDAHTVAHQSQLTSQQTRQRLGELDLTARHFLLDTSLKFERKTDTHRFSYALRENVQNIQKAIGEAVEKANPDNPIKLLKGLTEMQTRFFFRMVNKWNEDGIKNIVNQNNED…
Plhal710r1_S042g18052	S042g18052	BLAST	696	33	6	P	6	CEG41757.1	23.0331	15.4806	35.5157	MWETGKTVTSRKVYKPVMRFIFIMTAFFVVKAGAFDFSVSSFDGPDTIKDKFLSKTTNETTVFPTVWNFSTWHQVNAIDFDSKKLEERGLWVNAQESVAKIKDVWSKFLKVLGYKKNWWADLKNKLAYKWAWWRSNPKKAFELLPVVKNKGILESDPGFRDWFYRLAQLRRKSNKVTDEEIIELLRANGHAFRFIPLSVWLKKVPGMDGLAEKLLVDLVLHSSNSERVYNVWLDARISPETIYHWLDLENKLGATREFGEWLEYIERYSRLDSVTPFGKDDLIRLLGNKWTSLQSDPTASLMLFRGFRREGSLSKDEDFLEWLKHMEQLRGQGKTINDDEIAKLLWSMSKESDLVEIAVKIRDVFGTTALSEKILLEMAVVPTVSETVYKLWLGYRESP…
Plhal710r1_S043g18342	S043g18342	BLAST	681	20	6	P	6	CEG45928.1	2.4217	13.63	10.5019	MRVLAAFFIVACYAFSTRANLIETAGKVSPKRLIEPHPVTAAETNSAHSERVLASYDERLQIETTLGGLMDEERGEIPWMSKIYDAIGRLAMKLRLNPKLVYMLSRAGVDHDKNVRFVRWLKYVSEYRARKGGISHFTDSAIYNLVKKKKTDAEVLMLFQSIRHNHKLSAANDLASQMLIHVAEILAKTDWLAARKSPQEVFHILGLAREDDDDHFLFVWWLNYVNSYNKLEGNVIFTGQNLYDLLSVTKSDTAVATLSVALQQTPEFTKIAEALQDIMVSKPALRQKMYDAWLQFAVSPYQVYITLRLNEKSHFSEALLTEWFHYIKLFWSGPEGNARQSEFHSTDCIDLLRSTHSDQDLWVILYSISQDPDMTKFTEAMLMHLQVNEHLPAGRVSPT…
Plhal710r1_S045g18782	S045g18782	BLAST	178	26	1	P	3	nd	0	0	0.00969344	MIATRIFSLRLCFLLLSCVTVLIYSEISQLEAMTMSDEQRDNRALTSTPDQLSTSLEERGAPVAVEEEAGILSRFVSYFKPSHLWKKLASSWIMRFFMPHIYLRHSSDIPAAGNKLFKKARADEATDLFNSAQFQTWSKYFTAAFPDNPKVAADNMVLTSRRPTVLLARPTLREGYLF
Plhal710r1_S045g18820	S045g18820	BLAST	647	26	2	P	1	nd	0	0	0	MIAERSISRRLCFLLLSCVAVSIYSEVAQLEAMMMSNEQTIAQRHDRALTSTPDQMSTRGWNAFTLCVLFQTFESVEETRIVLDHEVLHATYLLEAFLSAGNKLFIKLHADKAKDLFSSREFGKWSKYFTDAFPDNPEKAAGYMVSILATKHEVQLVNSIPKTEVVNDKLAFGDEFEAALINYLRGNEKSETFKDSLKTSLLALSGRLQKDESSELIGVKMQEQIMSVSSGNEEKLVDAVNVQPVHKLSSLQEVVSEPVTLVTPRLSTQEEEAAYLLNEAGLDKVVKDIFNSKQFKVWSEQMKTHFPSKEDGGASIMLTTLAKLDREKVLDSIPTTKVVDDELAFGRNFRAALMDYIALAKDTEDPPHFAQKLQESLLALIKQLEGELNWSFGEILKGE…
Plhal710r1_S045g18838	S045g18838	BLAST	646	26	4	P	1	nd	0.0317451	0.306599	0.680385	MIAERSISRRLCFLLLSCVAVSIYSEVAQLEAMMMSNEQTIAQRHDRALTSTPDQMSTGWNAFTLCVLFQTFESVEETRIVLDHEVLHATYLLEAFLSAGNKLFIKLHADKAKDLFSSREFGKWSKYFTDAFPDNPEKAAGYMVSILATKHEVQLVNSIPKTEVVNDKLAFGDEFEAALINYLRGNEKSETFKDSLKTSLLALSGRLQKDESSELIGVKMQEQIMSVSSGNEEKLVDAVNVQPVHKLSSLQEVVSEPVTLVTPRLSTQEEEAAYLLNEAGLDKVVKDIFNSKQFKVWSEQMKTHFPSKEDGGASIMLTTLAKLDREKVLDSIPTTKVVNDELAFGRNFRAALMDYIALAKDTEDPPHFAQKLQESLLALIKQLEGELNWSFGEILKGEL…
Plhal710r1_S045g18848	S045g18848	BLAST	448	30	4	P	5	CEG46176.1	55.487	30.2023	73.8051	MKCQLSTILCFRLLASSLTVCCGPSHVEATYPHAVSLSVRRHDDSEFYEARRLITAEEKSLPCHVDKLASWVTQCIGGSELMMHISPSHHMRFASDKEASAYKLFRKYGVGDCVTSNMFASEAFKRWHEYLIEAFPEDPDLRVRIMVATMVRYDEDKLIDSIAEAKSVPETSAIARKMEAALIDWWLSKFGKLVDALMDPVLQKWYTTLQKGDYAKDDLFLRAYARENFEEEEADLIAASETAGGLVSEMAMSILGIRRADEEFEKLGLDKATNIKAIMKHKNLTVWLAKVKKLGWNPVKLLLPKLKAVSSDKEILVECFSANRLPNELRGKLQDAVFDQWAGKSGSVVLKDLGLDKAGDELFSQELILSWADYMWRLYPKTAPTEMARVLWGQYKHKL…
Plhal710r1_S045g18873	S045g18873	BLAST	559	20	-	P	3	CEG45773.1	80.5948	209.439	9.47177	MIVTYKKGLIMSAVAVAMAISVEGYHGAASYEAKRLLRTQTQQVTELAMADDSPEQTDNNNNNDTPEQTDNNNNSDNNDGDKQSKEDKDKSDDDKNNGDNNDGDKQSKDNNNDEEDKQSKDDNNDEKNKQSNDNNNQSNNNNNQWNGNNEQSNNNNNNNNQWNGNNGQSNNNNQPNNNQNQQWWNPNTNQPNNNNQPNNNGNNQWWNGNTGQSNNNNQPNNNQNQQWWNGNADQSNNNNQSNNNGNDDGKDDGKDDKNNKDDSDKDQTNKDSNQSDDNSNSDNNKSDNDNNQSSGNDNKDNNQSNNNNQSSGDDNNGKDQSDDDAECGSLEMAEELPECGPMEMPEDTSGDNNDNQSNGNNNNDNNQSGGNDNKDNNQSNNNNQSSGDDNNGKDQSDDD…
Plhal710r1_S045g18985	S045g18985	BLAST	722	26	5	P	1	nd	6.95053	0.131992	3.04174	MIAERSISRRLCFLLLSCVAVSIYSEIAQLEAMMMSNEQTIAQRHDRALLSTPDQMSTSLEERVAPVAVEEEAGMLSRFVSYFKPSNLWKKLASSWIMRFFKPHIYLRYSSDRLAAGNKLFIKVHADKAKDLFSSDEFRKWSKYFTAAFPDNPKDAAGLMVSTMAEHQQDLLIESISNTKVVGDKLAFGDLFGAALIEYGVKAQDNAKSEAFVDDLKKSLRALSDRLQKDESSKLIGVQLQEQIDRAFGNEVKLVNADNVQPVHKLSLLQEMTAEEKLVNADDVQPVLKLSSQQEMTDEEKLVNADNVQPVHKLSSQQKVISKPVNSVTSTLNEQEKIAFNLLAASGLDKVETYTFNSVNFVRWSKTMAIHFNSEEYDGAGIMLTTLAKLDKKKLLASI…
Plhal710r1_S045g19011	S045g19011	BLAST	723	26	3	P	1	nd	10.5455	4.10472	16.5558	MIAERSISRRLCFLLLSCVAVSIYSEIAQLEAMMMSNEQTIAQRHDRALLSTPDQMSTSLEERVAPVAVEEEAGMLSRFVSYFKPSNLWKKLASSWIMRFFKPHIYLRYSSDRLAAGNKLFIKVHADKAKDLFSSDEFRKWSKYFTAAFPDNPKDAAGLMVSTMAEHQQDLLIESISNTKVVGDKLAFGDLFGAALIEYGVKAQDNAKSEAFVDDLKKSLRALSDRLQKDESSKLIGVQLQEQIDRAFGNEVKLVNADNVQPVHKLSLLQEMTAEEKLVNADDVQPVLKLSSQQEMTDEEKLVNADNVQPVHKLSSQQKVIRKPVNSVTSTLNEQEKIAFNLLAASGLDKVETYTFNSVNFVRWSKTMTIHFNSEEYDGAGIMLTTLAKLDKKKLLASI…
Plhal710r1_S047g19373	S047g19373	BLAST	495	17	5	P	6	nd	47.4523	32.7894	38.1857	MLITVSILLLVCSTSAYNSTRSTLSYHTAAGVPVDGGLVSISNSSAQNLSSFHETANKDLEERAHGGLLAKVSDMVAGLVRPVLAKYNSYVTSLNKYEDLDSVLTSPEMEGLLKFCTVYNRKAKDKNKLSPVAPLLVRFSNEELTQKLHHLSTSANGKMHMMRQLAWQHMNMIKKEISPSEIFEFLDFGDDLTEAIRNGKFGKLETYIIEHINQENKEFYLFYIWDVLLKILTTHFDGEANLVQQINKAKRQLEPDAKLIVRNLKARLIHRWRNSSPESVWHRLQFGPEAYDALTSGKLEIFHEYTAEGLPRRNHVSIMNFIKTYGEGDVTEALAKARMEPHLREFASKLYHERLNYWNANSYSLQRVYSLLEFANTDSANSALFKLETLTDFIWSRPD…
Plhal710r1_S047g19470	S047g19470	BLAST	479	17	5	P	4	nd	29.6207	6.8514	2.85194	MLIAGSLLFLVCSTSAYNFTRSTSSYQTAAVVPVDGVLIANSSSSVLNLSSSHETTNKDVEERANGGLFGKMSATITDLVKGPVPAEYDFYVTSLNKYEDLDSVLTSPEMESLYNFCKEYNDNVKHKNKLSSVAPVLKRFKDKAINNKLHDLAMIADGKQPMMKHLAWQHRDNLLMKKKQSPFEFFELLEFGDDLTEAIRNGKFDELLGYIGLHNYKYKKKKLNTIGIYNIVQQIHEVKLRLGQNAVDFVEPLKTSLFYQWYKVSLVSVWDRLQFGPEAYDALTSGKLETFHEYTADFFPGHKHMAIERFILTYGEDGVTEALANAMILPHTKVFASMMYHERLDYWKTNAFSMMKVFELLMFSNIDSANSALFKLETLSDVIWSSFVDSQWMRLHLQY…
Plhal710r1_S051g20304	S051g20304	BLAST	542	23	-	P	11	nd	51.1279	201.851	0.956834	MWIFKSPRPFLALALSVLFALSVSNNSALATIQDETAQRRLATTIMDAPSLRLHFTLKRPSMSIFGQSQFYVFANPIVSSDNTSIMYDGYAAFMDGTTDYTYMLVNGIAYSVTSALGNGGNFTAQCIKSNLLPPLSGIISALNNATMVSSAIAGHEPINCASGNLFKTTLGDSKFVICSSGSNGFVAHNCDLDIVVDYLDSPATITAPKLSDDEALTCETVVSPLPVSETTLALLTGQPIPSSKQRNLQATSTATLAPSSCGCRSTPRPCIFFHGLGQDTEQTTLQTQSSYFGDLSKSAPCCSSVHYAQLNTVDNPWTDATLQQKVCNFSLSVSNTSSFSSRTIADTIIVTHSMGGLMMAGALANGQCSFASNTSWVSLSAPMGGSMGSDYVQNACSGK…
Plhal710r1_S051g20310	S051g20310	BLAST	542	23	-	P	11	nd	63.489	41.6098	1.3854	MKMFKFLHPFLALACSMLLALAVGNIAAFATVQNESTQNRLITTISNAPSLRLQFTLKRPSMSIYGQSEFYVFANPIVSSDNTSIMYDGYAAFMDGTTDYTYLLVNGIAYSVISTVGSVGSSTTHCLPSNVLPPLHGIIPALNNATMLSDAFAGEDTIKCASGNLLKATLGDSTFVICSLDSNGFIVYGSDLDIVVDYLDSPVKIIAPTLSDEAAMFCETVVSPLSVSETTLALLTGQPIPSSKRRNLQAASTTTLASSSCECKSTPRPCIFFHGLGQNIELTTLQTKSIYFGDLSKSAPCCSSLQYAQLNTVDNPWTDATLQQKVCNFALSVSNTSILSSRTIADTIIVTHSMGGLMMAGALANGQCSFASSTTWVSLSAPMGGSMGSDYVQDACRGK…
Plhal710r1_S055g21450	S055g21450	BLAST	368	40	-	P	4	CEG46680.1	0.360321	0.176068	7.49371	MALPHFTIVSPVHSQYHIMRLSYLRLVLLAGALFPKAEGEAAGQLVVQSSPSDRDNALVRRAVRTQSSEDVDNEERTLGEEFLSFAKHTLRTPAAELDKINIDTISHFIDNQSPENLISSLKTMEGNLLTTLQWKMWIFKLCRGEHGTDPSETIVNNMLQHFSVQHLAMMFLDAVIDPTTSNVARVLVKTLSDKVPVDKFGPKILREWLELDINVSNYYATAKWRKWAAYLTLVFNEGAQTDSKLATSSDVSNMLELPPMLKTLSSPTQANFMVSKSMLDTLKSIWLDEGRLPSEVLLYFNRNIDPQFLSCGNNQLALSTISAYLQEFNKRNPGKETSMMQALTDAFGEIKANEMVDNLKQSRIAELK
Plhal710r1_S062g22865	S062g22865	BLAST	415	22	3	P	4	CEG39835.1	24.8559	33.3603	8.11799	MHFRYLRAIVLASLLAASTLARTNFKSATSQTQHSSGSQSIDDEFRVLSLPTFQKEVLMTKKSLYLLGLKHIVASVRHVEIKVTPKEYAAICEMKLGSQNLLADTSWAKWAYFVCLREMDDWTRRHEVILSAMKDIFTSGDLDVIFKRALLDSETSELAVALINHDPLIFDRVTKKILAEINRHNFFGDHYNEWVKCIRIQSGDQDEETYVLKELKHLTEFYGESDLVRILTSPKNQNDIGQKYMDALCAVWLNDKKRPDDVMKMVIGTKYHLFNFLYHGPRTISPQVWVSYHYHFYVMYPNEARMLTLLDTLTSAIGPAKVAIMLWAAQMSPDLLAREWALYFQKAQYQEWFAKGLSSDTVEKEVANDVKIDDFGVCFRTELANYVRNEYTTALLHPN…
Plhal710r1_S064g23323	S064g23323	BLAST	537	28	-	P	11	CEG38519.1	8.84095	69.4146	19.4253	MWQLVFRNGARLLLGSTAMGAGGMTYAAHSDEGFRRSLYFWRKAFPIYLHYRAAQLYMERAQLSNEEKDAEYEKLHEKYAPEVFEIVLELKGFYVKLAQTGSTRPDVLPKQYLDRAAKLQNDAPSKSLEEICTIIEQSYGKPVDQLFQSIDCQPLGAASIGQAHRAVLLDGQEVAVKVQHPDAETFFRWDIKTIQDFCRYFQPAHLPFLVEVEKQFMTEFNYVEEARNLDTVRKNIAKSPYAAKVAIPEPKIEMCTKEVLVMEFLKGRKLLDGIQDHFEAIAAGKGVTVEALKQEQERKDKEREALGLDIESGPSSLKLRLYGWTLGAKHLVRRVARVSYDYTLGFVAPKHWALSEDEKHRVLNLPAILKLIMDVHGYEIFVNGSFNGDPHPGNILLLE…
Plhal710r1_S064g23332	S064g23332	BLAST	367	26	-	P	2	CEG36960.1	14.2996	112.416	16.453	MIAMRENPVRLYFLLLSCVAFLASTERTLVQRQERTLMSTAFQSLKPLEERVLPAAVEENVVSSVRLASDVKALRIPKDFSLPSLKIPKPSDYLRLASDKETAALELFKDAKIADVKADLFNSPEIKWWSTNFEKAFDMNKLIDSIATTAVVDGNIACDDYFIDALIALLVTFKLDKRTQKFAKRLEESLLKFSAKFYAVNSLNAIGERLELKLVDVWLNSSSKRLAYPLLKSWYDSHPDVEKPTRDFILYSALKNQGLNDLGIGRMAIDELNDPSTKEIASNMIFMCLMSKLTTPVPHKTDLDMHSMAKNNVEGLLEYAETINLDIDVFVLPTLRRFLSDEDILSKCDSFSLMSLLIQQKLNAPLQ
Plhal710r1_S068g23950	S068g23950	BLAST	689	24	-	P	0	CEG44389.1	180.823	31.137	14.1126	MRMSSFLLIPTTAIVAGCGAVSAYRRPRLLGSKLPDEVMSAKDAVSANSARFLSSKPDRVNVIYAPEKEERMMKGMDDILNLVRDSSSLEKIVPHIPPSELKKDLETFGTFSIGPTQLSRSHDQYPELVTRMKENVAKATNQQAPGQFLDYCHKIQLHISINIHGYSPQNQHVGNPNGQISAQHQQIGSPYGQAQQQHIDHPYGQTSAHQQGGGGNLHPGVMHNSNAANKMDLENQPSVDAMKFAKSYSWTIKIDDIAQKAAAKNNLDFLIRLQQFEILRETWLENVYTWVRRERPYVLQQQNNQLWIKLKTQVQKAERLYGDDAKSVQHIEHTLRIEIDKVSEQYNQNLKKAYYRRMTVAYHQKLNEEYDQKLSEALNEEHRQELNDELNRKMKEEYH…
Plhal710r1_S068g23956	S068g23956	BLAST	502	24	-	P	0	CEG49471.1	20.2793	76.9166	54.1328	MRMSSFLLIPTTAIVAGCGAVSAYRRPRLLGSKLPDEVMSAKEAVSANSARFLSSKPDRVNVIYAPEEEERMMKDMEDILNLVRDSSQEKIVPHIPPSAITKGSNSVGTFSTDLNELPPIQYHDGQISAEHQHIGYPYGQTSAQHQQGYGGNLHPGVMHNSNAVNHVDQEISIGARNFAKSFKWTVDLADIVRSASTRDDLGFLTRLKQFEKLRDTWLEHAYKWVAHNKQSYPAAFSSEHIPSDEFLSSLDSQVAEAEKLFTQPSTDQEIDDVLKASINAAPEKQRHKIQTWLYQSVDIPTKSMFMEPLFFSCVVMNKINTVEVKEIPVKMAQRMKFATQQIVKSHASDSYPSQFLLAHIDDNLLENSPDVVESNLLDESKGIEGGLDNVLAMTSDDVE…
Plhal710r1_S080g26094	S080g26094	BLAST	517	23	3	P	4	CEG38371.1	26.1053	4.89263	28.3887	MGHAFSVLALLAALSSSVLSHADPVMLQTQTAYDNLGDNRRFMSTDAASGKADEEDRTFSEFVAKVADGGKVEEWHNERKDFQPLLNGMSDSGTPLFENPDLPSFFKYVHDHGDYQDPNAMIGEMLVSSVGNLKAAKMLEKAKKNPAQQELAQIIENSLFAYWRRSPDNLKQRFETLKPKKFSKEDVGDQLFKESGLKTLIDYAIKLRQLKESQTPSAIIDGQSAEKKGLHDVVLLLISQRGYSDLSEQIEMGLKNSETVEVAKLIQEGLFDSWKQTPFKQLFKHFDLKKNHNDLFSRPAMYTLVKFAVEKERKNDFVSFLGGAKGLTEKIQKNQSENNIEAVVNSLREWDVSPENKKKSFISGFLTTTTNPRPLSSDRTPLNKVIPTTPNLQPISSGE…
Plhal710r1_S082g26469	S082g26469	BLAST	237	29	-	P	1	CEG43077.1	557.916	1471.42	474.534	MVSSIKVKSGRSMIPLLSVRFTSLLVVCKPHTLKLFDMRYILPLLIVAVFAVLSGTASSTALKEAKNDINDNNDKSTALTAPQSAIVTTRQLQSPTAGEVEEERAWPIIRQAQSYLKSFYEWIKHFFKAMFLVETPASRKWYHFRQHLRSMRRGSRRMYYDTMGRIKSWFTRAGHSISEDSQKAKHSVSEGLQKGSHRVGEKFESLRHSVTEQAQKAGHMADRGSKRTWNFMKTGHA
Plhal710r1_S097g28703	S097g28703	BLAST	564	26	4	P	1	CEG43541.1	5.08873	1.60401	0.531494	MTATSNISHRLCFLLLSCVTLLTYSEISQTKTKMVSYERAKAQRHERALTSTVDQSSMLLEERGASVAVGEEAGLLSRFASHLNLENIWKKIALSRVMKFISPSTYLKNAPDKLAAAYELYQKAGVDKVTKNLFRSSAYRNWSRYLRDAFPNDFKRVAQLRVAVLVEHGQDTLINSILTAQVVRRKLPINGATEAALIEFLANAKGVQNEFAVRLNDALFTYSKNLQKLDGSTKGLFRESFKDIGERLEGELLPTINTKNLVDDGVVRPTLSSKRKGRREHHIYLRDASDIYRAAAILLRKAQVDKAKGDLFTSPEFQTWSKLIEDAFPEKPGLGARIKVIALSKVFGRKRIIDAISTAQVDNGKLAFDEYFIDKMLADGDDFKDSLIRLSKNLQLRGG…
Plhal710r1_S097g28726	S097g28726	BLAST	485	18	3	P	2	nd	0.536992	0.35632	6.52083	MGRVLSISLSLVDDGCASTTTELMRVVGLITCSKVGNIRRSDSVKCISTLMPGHYSTAFYLVKDGENLYSQRLSRITILRYFDNSTFHIVFTCVTLLTYSEISQIKAKMVSYERAMTQRHERALTSTVDQSSMLLEERGASVAVGEEAGELSRIASHLNLENIWQKIASSRVMRFFSPRIYMRHAPDKVVAAYELYQKAGVDKVTKNLFDSRAYRKWSRYLNDAFSDDFKKTSNLKVSVLVEHGQEMLINSILTTQLVKRELPFGGYFEDALIEFLANAKGVQKEFADRLDDALFKYCKYLQTVDGSPKGLDDRSFKGIGERIEGKLLFEPTTSNTKDLVDDDTVHPILSSKRNGRREPHIYLREAYDKEQAALILFKNAHVDKVKTDLFTSHEFQTWS…
Plhal710r1_S100g29022	S100g29022	BLAST	590	33	-	P	2	CEG38107.1	44.2898	50.4221	11.3692	MYRTQFCKIPRVIPLWKAVMRVYVFVAIVVRGVSFCFAVQLGEKNCNGLDTNSRNPLCTPPQKAYTIRNGALRHNVALVENEAHVDDKENEARGVENVIYSRVILEPHLPGDKINEIQRLLSKPFVTNTANVDRNKIVESIHDLNIMHNNMLAEDTGLKFDKIIEKWFLRVIMHRNFHQGRDKFDDDQLLLTLLEVIDSQNLDHSIPRVINVLENFRAKPEFRLLAEDVERIMISKPELSRFVFSDWIKNNNTPKNALRILLGDRKSNNFDFLRIRLWLDYVDYIRDLYAFHTKSNSVPSSIIPSRNGLSDEVESMQNQQKIFEQILLESELVFAHLIYNRWVHFFEKCLISETLPDVALKTVRNYQQALSDNIELITVLDYVIRYRKNHQYPDIKLYE…
Plhal710r1_S100g29039	S100g29039	BLAST	612	20	-	P	3	CEG40048.1	1.67819	0	1.22759	MRVYVLVAIFISGVSFCFAIRLRAKACNDTDSNGRDLLCTRVHKADSISDGAQSHNVERVENEAHFVNKENEARMQDGALDSMLEKLMLEWPELPINAMDRVDELIHDISAVKTPRQESSPAYQFAQHQPIDAASHSPAYQFAPPQLIHAASHSPAYQLAQPQPIHAASHLPAYPIDAASHSPAYQFAQPQPIHAASHFNHPGDTVGSSIIAGLEASYYKSTTPLDWLRRVNFYRSIALMDNSIEKYDNTRLLAFLARKVKPQGVVNLFGNLANIPDCVSFAEDVQRTIVLDSTYKHLVFGRWIIDGYHPEKILDIFFAHKPVVIKVTDQLFLAWLEYCTLYWKGTNSKSPLRYAEFLKALRKYLSEENLNKMISSREFKEAFLKVDGVQDDLKNIRWT…
Plhal710r1_S100g29080	S100g29080	BLAST	354	20	1	P	3	nd	59.2919	0.247295	1.07132	MRVYVFVAIFTSVASFCFAIRLRSKACNDADLNGRDLLCTPVLKPDSISDGMQRHNVELVMNEAHLDDKNNEARMQNVAVVDSEKMISKWLDLIETMEESTHIAPALKKPQLEASSANQFALPQSIDPASHSNHLRNTAGEDIIFVLENSYYEGKTVMDWLKSVQASRIFPTSDDSIENYDNTKLLAILTEEIKPQPIVPQDVVDLFDTLQANPQFVSFAEDVQRTMVLDSMYKPLVFGQWIEKGYSPEKILDIFFAHKSVDVKVTNPLFLAWLEYFTWYWKLVKSKSPLRYAEFLKALRKYLSEENLDKMISSLQFKEAFLKEQVEGVRDDFESILWTWRTDYFYAKKFAQIK
Plhal710r1_S102g29324	S102g29324	BLAST	246	25	-	P	11	nd	0	0.453964	1.35439	MVSTASYGLLGVSLLLGSFFGVRFIKFTKVFLEDYENVSVCGLKGLDKRKALLIMAVMTLHFVSEGIGVGVSFGGEGGIRRGHIVSMTMAIHNISEGIAISLSLVPRRLSVLYAVLWCIVSSAPQPIFGVPAFLFVEQWLPILPCGLGFAGGAMAYVAVQELLPESLEDTKSLFTTISATAFAFLVRQLRVGKAVASLLENQHQSPRELEEKIMQDEENNANGVVIDASQFRVRRLRSPNYVELIE
Plhal710r1_S107g30024	S107g30024	BLAST	292	25	2	P	1	CEG46350.1	2.84195	10.27	6.18486	MGHTFVFVHGIVVALLSIVAATNGTIPIQSVPFTDVGVIKKEVSEAVPFDVRSEDRGLQKAWWKLIHANPEKVYKKLKLHITEQDIFKHPELEWFANYMQRYYVNQDSDLLLAKMVAKSHKDGSLMRYIEEAKVRYNTRDKTDEPEAATFIRNVERIEAGLHRYWELQRYTVKDLVDFFIQSGELSMENVKRASHFLFRKNLFTVLKAYAIKTNVEDPEKAVALAIADQVGLDNMALMIQEADNPLAIKTLTILYEDLESKKNMLSDVFYRLQLGSFELDKKQFFNAHKFFS
Plhal710r1_S107g30032	S107g30032	BLAST	265	18	-	P	1	CEG46351.1	47.6555	66.8089	6.70234	MRSFVFLLVVIVNGVLSAPSPIDELESKSSISAQRSSNSDGVLQVVDHVQVPEEEREFALNSVVPEVKAATSKVKVVPKSIWARFKAIPQRWIAKLKFDWAALYLFRVRQEQAMLMGYTPGYMAYILTKADPDLTITKKLAASGELKESKLYKQFVSFNNDYKEAMEADDRFALVNQRVEEKKMKLSWFSRFRAEVALNKARRLIRKGLSAKELLALNISPYLYLKYLVKRFGDISKVPDKEFQEWKYYRSLYEEKFPIPELLVG
Plhal710r1_S107g30042	S107g30042	BLAST	245	18	-	P	0	CEG40557.1	0	0	0	MRSFVLLLMVIVNSVLSAPSPIDELESKSSISAQRSSNTNGVLQVGDHVHVPEEERELALNIKSDMVAMPEVKAAMSEVKVVPASIGARLKAGLQRWIAKIKFLWKTRYLIRRDTKKPLLMGYTPGYMASLLRKIDPGLSGMKVLSDKGQVKEHIAYKNFVSFDKEYKDLLNFEGGMEQSIERLDNLRTKEMELSWIDRRRFQSVMNKTRRILEKGLPAEKLLDLNIFEVGGGENWRYTTHSKIV
Plhal710r1_S113g30648	S113g30648	BLAST	192	16	-	P	12	nd	86.6414	22.6926	212.5	MVNLLCAIVGAASNAFEVNIDDTASVAALKKAVKAEKPNDMKGIDADKLELFLAKTNGGAWLDRAGAASVALDGRGDPRGYVQMDPTLWIKNPMYFGDNFRPAEGQIHVLVVVPSHVRADIGVNPSKLLRYKRTCFRPVLFECVVAEYYVQSRKQTLDRHCSIHLSSYFVYRFQHCCVLWAESNRLKRMSSS
Plhal710r1_S115g30835	S115g30835	BLAST	284	18	-	P	13	CEG35308.1	395.707	100.757	325.249	MVKLFCAIVGVAGSAFSVEIDEGKTVDELKKAIKEENSDDPILKNVAPKNLQLFLAKKDGAWLKSKDPAVIAMRSGGVPEQVKALLDVEMDPADEIGDLFGDAPTKKTIHVLVVVLTQQQAASIKKQLRYKGMSTEASCRKFLDALAQNLATLYDFECSYGDVATIGDVFSAVKNDEWGFRLKRGRQLTSEPLPSFFTEDEWKDLKDLNWRTNRRIHDGKVPTTSKGKSYVILPHAIFSDDRVDRYKTIATRASVVFEATEFEVKDEDEFSGSSRSSSGRSDIA
Plhal710r1_S119g31214	S119g31214	BLAST	335	23	-	P	0	nd	11.6716	2.14709	19.2701	MRVPAFSFILHLFAVTSLLGSAFHHDSNSTKQLADRQPRAQDSRAKRKVIGDEERMRPKEISDHLDASFFHLLPSPTRPIENHIEYPFFPTNSGKEHTQYKLAIDFVARMETILAYSDKHTINGLIRDFHAARKSMNTGKPMELDSPTIRLILSVALQIKPTERQVVNEANWNTILNRLIYYGFNRKEVELILRTAGYNDDVQDYIISYDNILSAMSTNDILRLKPLHNKTDIIARAAYLLITRAGVGQAQSRFIASDWETFLTLCIRAKYGRDPLKKILLENSVPQDQVNNILGHTSFSAVIERNSHWWHVIEHRRYNEMQNFSAGYFRFTFCS
Plhal710r1_S123g31613	S123g31613	BLAST	507	25	-	P	2	CEG45414.1	31.0303	29.2935	11.5289	MRLYSFFILFVLKLYTSIAPRVEANQLENSGVEPVSEPITFAANESEDDPEVAGQSLDNKRKGTIATHSVTNEERNGANMRLYPEEVKSFNLLSNSQLILDGKQVGLARIEELLAERSGKGIALRNSKVSRVKDLFRSKKALNAAEKKAAAKHQAKVDTLLGSILTKINPDVDKKNVFDPVTFFSKLRFTHADLNGGLITAWLKYFYRHKIEGSQSGEMDPILVKYEAFDMLMKIGETKAEDLISLFQRAASASDTKYKSFCESMHDLAQRESQSSIFFARKGSNTPEDFYKELNIKAPGANLVFFQWLRYCQRYEQGLKDTVDAEIVYGSVANKLLEDKSYNQIAKLMKSLSKVQSYEKVANDIELATRMQKAKRMVDKGYTPEIVYNDFFPDGTNPA…
Plhal710r1_S128g32056	S128g32056	BLAST	285	21	-	P	1	CEG35996.1	123.28	108.647	761.339	MRNIVLLLSLLFHGFATLGAHSIPRQEEPESEMALVAQHNIEKNQTVVTNDDKRYMDEERIELNPNAVVQTVEKVVDKPNNVNKGVFSSLMRWLLTPYRAFLRYRNRAFANTKLAVVTRLIDEGPNGYDKALLSDYTPLTLETLISHGKSENYKFYMPTDTNVATMFYRYRDLLGVPGTTVTPASLNEIWSSTMPQIWFLDRLWMKIEVGMAKVLIKAKVDAQGMLSRNIRPIAYKKALLDLKKWDETKTYTLEEWLKVPELQTFYDYLKLPGVASAYEREHYAV
Plhal710r1_S135g32617	S135g32617	BLAST	548	20	-	P	12	CEG42512.1	1.66855	1.81418	3.89506	MTSNVSTTSAFAALSSCLSSELRCFFDALECNQATHRILHMRKGRQQLESYLMMQYSGATSFEQLIRKNSLQWEHHVNKADKSNKLRVQKRQLLSNLLPGLQHVIDIRVGRPGKPDDAVYLEDEYARKWLPRGNCIAKWKDKEMTYCFPLIRGLRKFTGQEDDGELAQEEQKDKHGIDGDLAIQTKKKKLLDNSKLKGQLEKEKQLKFFTKPQSESRWMISTTKENGEAGHLAVLKRSDGDFIYVLGSKNTHLIAQVADDVERTQMIHQKDGSADMFYSAAPIATAILRMLSALEPSKRRLLQEFLWQTRATACFEVLMLNHQHVQSLDYLVENTPVFYGLSLMTLNPLEGAEICVNPVLIFEIMRALGVRTVNFEILEVDGIGDKAAIERTKNDYQVE…
Plhal710r1_S146g33411	S146g33411	BLAST	695	24	-	P	14	CEG47309.1	0	0.0575974	1147.03	MALRTPTTTAAFVSILAAGQVSGYIRVSVQNDAIYSLPESCGLPCTGSGVEPVGNACPKAGDVATADCQPHLPSYNGTICVAPVDAQCVLIYENVWGCVFPNTEYTTTIEPEAGGTINVANSGWTSNYKSDNHVQDDLETKSPGTYHDTSGGTPLDIKCDVVTETTAQQIGSTMEDAKYQANQKFTGMNLATETSIDDTIYESNGYPHAAPTDDASTDTSVETSEDTSTSNGKPTSEHSSEQSGGYSSTEYTTDGVTQETTDVHTVLSSNYEPLTAPTENNDTEPGMPTTGSHYDLTGSSNESKTSSGEYITDTHHNTYTKEGTPVDRYTVGTDLEPSKLSMEDGQHYYVSKEPLQDNTMYPSRLYVRGISENQQTGDYWTYGSLNTEATEPYEEPESI…
Plhal710r1_S151g33765	S151g33765	BLAST	355	21	-	P	0	CEG37620.1	28.4523	5.43737	1.22084	MRHQPFLATLLVTITLHASGIPSLAANVASSGVPLERPLSKLVGTVDKRHLKAGDAAELMETEERTRTFGTFFANAKQAKNVKITAGGATSTGVNIEKVQAAVKNFEAPKDFKATREVPVTQTVKSTKDADVNTSPGAPVHSGSVVKWLKGFMAKIKTLCRRNKSEPALAPSTVVISEMHPSAKSSAIIKDIEKTKVTKNVKPTTTEKKAEAVGEGSTPVTSTRTAGVETHPKNPKTEPELPRREPGVVGTSEIPSSPPSPKQLKDISRDTGEGTMHVEGGHASTNNNRIPNPEISRPVEGADTPRYYGFNRPIDDRTKLYSYGDDQVAMNGAKLGSFIDNHPDKRFYYRKPTRI
Plhal710r1_S151g33772	S151g33772	BLAST	127	21	-	P	0	CEG47583.1	9.97321	11.6652	4.51343	MRHQPFIVTLLITITLHASGIPSLGANLASSSAPLERPLSKLVGTVDKRHLKTEDAAESMDTEERIHFETETKAVEGLLGKTANANGKNVFHSVVTSIGADTEKVQAAVKSLDKNGHYTAPKDPTAT
Plhal710r1_S152g33827	S152g33827	BLAST	278	41	-	P	3	nd	12.1084	0.313332	1.91972	MAIAIALEALSKKNQSITMKSTNITSLCLAVVALSTGISAEKEAAQTFGYIGAPTGYGHGAGLELELELESELELESELELELELELGCMVKVTAMVESALGCMDNVTAMLELGLECVVRVMAMVELGLESEVRVMAMVELELEVLGPTAPVMGMVGLEGCTAVETITEALTPVPMLVLMWLEGQRALTMVEVLRRQRLIILFPRSGRKMAAHQAVVPRLQARIRTPQSKVSVRELRRSRKGIDCFVRTKAKDSSAFNLLTQKQLHVFILSVDHNVTR
Plhal710r1_S152g33829	S152g33829	BLAST	108	23	-	P	4	nd	5.18502	7.69991	0	MKSTNISSLCLAVVALSTGTSAEKEAAQTFGYIGDPTDYGYGYGHGAGVGAGVGVGVGVGAGAGVGAGVGVGVGAGVYGQGNGYGGAWAGLRGPGYGYGGAWAGVAWK
Plhal710r1_S157g34105	S157g34105	BLAST	711	27	-	P	11	CEG44383.1	15.5573	94.5556	29.6873	MVTDKQKNSLAVATCAATIVGLAVWARLKKKQHMYQTRNQLEALRFDLTVAEIEAETERILVQMKRVDDEIAALSPAAVTFENTAQRLIDLDHEMLSRVTNVTFLAQVATDKATRDACTKADEAIEDFLVLRSMRADVYTAIHSLYKSTVYQCYCAIDCWQKLDAVTQRYVHRLVHDFERNGLQLPHEKQEEVQAWKQKLSKLGIQFQQNLSEETTEVQFSLDELEGLSEEFIAGLQKGDDGKYSITLSYPTVFPILNTCAVMSTRKAVEYAFNRRCISTNVAILEEILEIRHKVALALGYQNHAAYVLEQRMAGNSANVNKFLNDLDNQITPLAKKDLEVMLKLKAADCERNGWEFDEKINMWDFRFYMDQYTKKHYSIDSEKLREYFPLTHVTEELL…
Plhal710r1_S169g34700	S169g34700	BLAST	127	28	-	P	0	CEG49100.1	136.629	326.518	523.97	MRLAFFFIMASTTSLLVNSVAISTAGAGKVMTKNKDSSTRKGQIEYTKKLLRGAGSPQREEERSTNNVKFPSSLTNEIAKLQVSSSKATNPVVQPGIVAPSKAVPNKANHLVFNILLEGIDFKRQNP
Plhal710r1_S172g34800	S172g34800	BLAST	411	17	4	P	4	nd	36.9904	33.9879	57.4696	MLIAGSILFLVCSTSAYNSTRSTSSYQTAAGVPVDGVLIANSSSSVLNLSSSHETRNKDVEERGIGGLFGKMFDTITDLVKGPVPAEYTFYVTSLNKYEDLDAVLTSPEMESLYNFCKKYNDKHKNKLLSVAPVLERFKDKAINNKLHDLAMIADGKQPMMKHLALQHRDNLLMKKKQSPMEFFALLEFGDDLTEAIRNGKFDELLGYIVLHNYNNTTNKLNTIGTYCNLVRQIYEVKHRLGQNAVDIVDPLKASLFDHWNEKRFVFSVWGRLQFGPDDALTSGKLEIFHEYIAKIFPSIKPLVLEEFTRTYGENGVTEALANAMILPHTKVFASTMYHERLNYWDTHAYSMKRVFDLLKFSKIDSANTALFKLETFSDFIWSIFDNSLYKVRQLRYFA…
Plhal710r1_S202g35888	S202g35888	BLAST	484	29	-	P	10	CEG50063.1	200.993	424.797	325.807	MRISTVIRASMLAVAAMSSFSIPYSSDAKQVTVSSEHDVDASIIHSPVKSRALGAAVANADDDSTPAKKPKKKKTKKAKSATKAAAESEDRSIESTATEKDAADQTTAAATPKKKKKQKKSAATPAPVQEDDIDKTPAKPKKAPKKAKKTKKTKKSKKAKAAKTAAAAGAAGATAATAEEALDEALQEATDATDTANSQDAANKSGVKDKKIKGSKNEGVIDGSSEGLAEIDKIDLRNEEGWVSVYDDPPLLVIKASLYAFIAYNDTDVCDTFNMTMNAVEQKPEDNGRFSYHVVAYINCTKNGEDETQGRFILNFIPEGKRLLLTECGHREEGEIVNWLRIQDEVPECMTPTQRKNFLAQPMKHIHASNGVADTEAVQTDFLSRLEEFDKDEVAIVGT…
Plhal710r1_S204g35939	S204g35939	BLAST	657	26	4	P	3	CEG36986.1	0.136833	18.2009	154.649	MIATRSVSLRLCFLLLSCVTVLIYSEISQSEAMMMSDEQRDNRALTSTPDQLSTSLEERGAPVAVEEEAGILSRFVSYFKPSYLWKKLASSWIMRFFMPHIYLRHSSDIPAAGNKLFKKARADEATDLFNSAQFQTWSKYFTAAFPDNPKVAADNMVLTLVQYHVDKFVQSIPKTNFADDKLAFGAPFEAALIEYIVNAKKNPETKVVAYQLEESLKSLIKRLNADDMSKSIGERLETGIRGDGISNSKENLVNVVKVQPVQKLSSQEEVIGKPVILLSPILDKQESTAYNLLKKVGLDEVEMDIFNSEKFKQWSEDVAYHFPFDKDEGAGIMLKTLAKLDMVKLLTSISTAKVENGEVPFGNHFKDALIDYIAVAKDTDDFADNLEKALLDLATNLMS…
Plhal710r1_S209g36059	S209g36059	BLAST	663	16	-	P	12	CEG39976.1	0	0	0	MVNLLCAIVGTSSNAFEVNIDDSASVAALKKIIKADNPDTIKCDAAKLELFLAKKGDGWLPDNEDLDTLLQSEIDTSSYLHMRASWKLSKPNLFGPDVSLGEDVVHVLVVVPEGAVGSALLQPANSATIQNIAWYGTRGSIVEGEGVDLKDPRTLSRAILTADILRRLEETHVLLVTSPPMTGKTSLATLVSRSLVDRHIMDNKKMTLFNFSALAIPDDSTFEQVFKKRCTIDWSEATLNLPTPDRMVYLVVDEVQVIYKEGTNPPRRKSTVFWELVKYVLSNGNYSIRILMFAAYGSGVEYTRLATPIQFDDRIVLGIDQLKFSHAEVSEYVQKWFKGITCFEGSSSSAMKDFCANLEEVTGRHVGLCATTIFELNRVHASRNRSASRQPLPAEWIRM…
Plhal710r1_S229g36315	S229g36315	BLAST	750	23	-	P	12	nd	0.677319	4.2914	1.8367	MVTLYCTVVGVAGSVFPVDIDASLSVGHLKDAIREKNPDTIKCDAAKLKLFLGKTDGDAWLPDNEDLDTLLQSEIDTSSYLHMRASWKLSKPNLFGPDVSLGEDVNIDDSASVAALKKIIKADNPDTIKCDAAKLELFLAKKGDGWLPDNEDLDTLLQSEIDTSSYLHMRASWKLSKPNLFGPDVSLGEDVVHVLVVVPEGAVGSALLQPANSATIQNIAWYGTRGSIVEGEGVDLKDPRTLSRAILTADILRRLEETHVLLVTSPPMTGKTSLATLVSRSLVDRHIMDNKKMTLFNFSALAIPDDSTFEQVFKKRCTIDWSEATLNLPTPDRMVYLVVDEVQVIYKEGTNPPRRKSTVFWELVKYVLSNGNYSIRILMFAAYGSGVEYTRLATPIQFD…
Plhal710r1_S241g36430	S241g36430	BLAST	142	16	-	P	12	CEG42891.1	10.001	25.8545	67.8639	MVKLICAIVGPAGNAFPVDIDADQLVGDLKDAIRAKNPDTIKCEAAKLELFLAMTDGGAWLSSQSDDVKKLKKGEKTALIKLLIKEDQQLQAEDPLEYVLRENNMATPQSRQIHVLVVVPAGNSVDIGVTPSRLLKYKRTYS
Plhal710r1_S251g36494	S251g36494	BLAST	538	31	-	P	11	CEG46195.1	14.535	11.1606	29.5389	MVSILTIRYIMLPFRVTFIASAVLLTLAVAQHVSLYNKSGISWPSLRFHFTIKRAASKIHGYSKFSVFAHPIISSNATSVLYNTFVSFGINDALVNYSLVDGIEYVSRSSLDGSENRVQINCIERDVLLPINSIVAALNEAERVSTTLTSDGSAISCPGGSTYKASVNGIHFGVCFTENSGLIMYGTDLDIQVEYVVTDTPIFAPTIRAMERRKCKKKLTSIFVTSIGKALLTGQHISIGDARKLKVAFDFSLSQPSCSCKSKLRPCIFIHGLGSLVEEKENLDSFHYWGNLTDRTPCCSSTKFAVLNTLNNSWTDSNQQQKVCDHILRASNSSNGTNISDTIIVSHSMGGLLVAGAVASGKCRIDNSSTWVSTGTPILGSMASDYFQESCKDKTNLFM…
Plhal710r1_S271g36552	S271g36552	BLAST	478	27	4	P	5	CEG37290.1	0	0	1.79452	MKLKKLFYRLMMLSTFALLSFYDTEAVELLTSNATWDETHQNSRRFLSTPATHNNNVQKLLIDLESSIGKMSSVTSRIWNRIKHIKLVQKGVELKHRKNGYIKLGEEDKKSKPRQEVKSVGVLKELFLKSLMPSVYLKLADNKSEAIKALFIHYDVGSVTSNIFSSSQFKKWFAVINDAYSNESQHGYERTLEALITTFGKERIYKDLAKAWEDPSAREAGKLLDRALSNIWVKKGLKHNSVQQDFLKWFYYRSFKNWYFPTIDFLLDEMEKIGFLYGFSAMLKTAETRVRDVGDYDARITKLEEWKRKNLSDMDLFVMLAFEDRHNKILLTSDELYTWYDFAKLKKGNPSEALRDKLYRQGSEEDVAVLLSVVAKERDHSLGEETLDAVFQRWKKKRT…
Plhal710r1_S002g01272	S002g01272	HEUR.	322	21	-	P	5	CEG39987.1	32.2247	2.75128	17.4936	MERIIFLFGFILLFDADTNGEVTVDKLDKLPEAKVEETQRALTNVFQQLSAAQQVAELFAMEDRQLRLFNVQTHTELMAIKEEIAKEIDTAMLEVEKSRKKAEETVATWKKTLQGLEEATQRNEQVLQKIREKKKQELRADLELQMKLVSEDRREVEILEELEGQCELEKYLKDEELARLQELEQQEIERKRVLNQLQELENQQDRENIQIEVPERHQKSEEKRSELQKNNSDFAKMDKGKKRASFAKDVIAWYISREQLALGVAIAVFQKFVLPVAVILSLFLTFTVIIAKCKAINTKTRRNQRILYSSYPKSYQPKAKRQ
Plhal710r1_S002g01443	S002g01443	HEUR.	169	23	-	P	3	nd	0	0	0	MARRNRWTLSKNCVLIIVGMAADPLPEAVAVTVFMEGLHAVNVVLNAEFNFKSTRLVWNAHSRSPSGGPESMDLRYANDEQVELRAAEQRSNTRRCFVSGDTRRLRICCPLRKAHQIDQEPAPKSSVLLNTKRVCKPGLLVVEATVKGFEMPWEILIDSGESSSYARCS
Plhal710r1_S002g01458	S002g01458	HEUR.	139	21	-	P	0	nd	0.597394	20.4934	12.8898	MRASEFSALIIFSFPTCCLSNKLIRIPILPINPNETEQLHFVLCDLRTGFWLLWVKQYVLMISSTGLLHADPYLSKLRASLAFLDMLVSRHLRVCTCDCLQIDHACACWYAAAVSELSFSWWLHKLVGNFELVKSNKRP
Plhal710r1_S007g04926	S007g04926	HEUR.	112	24	-	P	3	CEG40625.1	0	0	1.16776	MKAIFLILGTILFESMTSTYALGQAISPSHDETHVGGDSRVLVEDDLGDDFDDDNFGEMGGYRALRGLGEQDNDNDNDDNGDDDDNDEVVVAGRTVVRGGAVVAPPRPRRWY
Plhal710r1_S015g08834	S015g08834	HEUR.	914	25	-	P	13	CEG49390.1	17.4775	26.2902	39.5391	MLNRFSSAVQTAVSGAASVAVSGAQNLQGILSEEYLKHYETPKDCTASGGHELSWKIFPAVHRKTNHDYSVFLFDKDDLKRIKNKDVQDRVLEILRQEMKTLRLLRHPHVLKVEEVFEESRRSLCFVTERITCSLANACKNFTNITNVTPEVLEIGLSEFELACGLMHVGEALSFLHREGRRVHLSLGPSSIFITPKGEWKLGGMGFCRVVEPGQTSRSEYYSIDASTGVRNPATGAIEGSSEPPLQYCAPELVTEPRQFDSKADMFSLGLLIYELFVPPRADGGRNPVLDVHDGNKMTHGYKVQSLHPIAFPRSIPTALQNTIRSLLSLEPAKRLEARTFLASPFFDSGPIKTLRSLQSLVEQEPAAQAKFLTTLPDAIDGFSPRVLRDMVLPGLQSV…
Plhal710r1_S017g09915	S017g09915	HEUR.	619	17	-	P	1	CEG39076.1	5.74137	15.2411	17.379	MIFIPLHCCILPLVWGLTLLTTAGTITAENSAFNAVAVVPYQHMKTHTPSKPDGDRELFEERVFPTSTMTELVGHELQPFADTFVSKNVIDQLHKLKYASENMQQLDHVNDNDAIYGILSEIKDKTRLLRYAKLLVWLGTKSPMDQKAAISTLLNILTTPVHTEILPKIFTNGKKKKGLFYVLAIAVERKWWLSISTSEMYEALGFSSGIKDDEDFVKQLGAYAPIDAVKFLTRPDFWSEYNRAATADKSVAMLIEDDLLKLSQDELMWAKLMYMLRDDDIAINFFPGVFDRLLQKQIAVTNEPQHLPSQVVRYLTSQQFRSDYDPLVSMSSFKEMLSTLSTDKAMLAKVLYVLRNDKSLSEFPDILETFTDDWNNIGAHTKQISLRECEEFLKSENFF…
Plhal710r1_S018g10259	S018g10259	HEUR.	949	22	-	P	12	nd	0	0.239	0.108306	MQVLMILLITLLRDSQQSTHAVLIDVSKSTHPMSTAAKNMGNALPGSLGSMMLAQRFRQALHRVCQLFTDLSLSGLTPTRVCTTPTDASAPAQRRLRLGTLNVISIGSQRKQHETLPSDLERYKIDMLGLQETRINYQSEQRIGKYHLLTLPSSNVHHCIGFAIRPHLRRYLHKYWAQSNRIGVLQLRLPKGQRINVITAYSPHSGWDLQYVDNFYTDLHTAIERLPRRDTTFILGNFNAKLGRRRDAEAFLGNWGRGRRNRNGHVLASFCDANNLFVTNTAFQKRACNITTWTLRQTNHSIFNQIDCILCSQKYRPLCRNAQSWGGTKTPSDHKSVTLDFEIGALNQLRSKIRTTHAAERSTRLATHRLLLAKSLSEQPPHLTEPNQSRWSSTLRGAL…
Plhal710r1_S042g18003	S042g18003	HEUR.	610	22	-	P	10	CEG43706.1	0.532482	27.9359	0.398868	MVQIVAFSIVATALAIERIQATSLECNAFMPTGTQLPLTDDHPAVMKDYNGAVPVEMPDHCEPSATENDLLRTDSTGGPGRRLRRMEDATNSDVHDLEAYFGESLVLDFETLKEKYSSASAPTIPWPGSYWPTYQDSINVIWKTGDKSASEKYAEAYGLDPIEFQNKMSAINGVDAHADKTKCSTDTDCAGQNDGSLCAKRKGTSNGYCIPTWYGICHAWAPAAILENEPKCDVVKNGQTFHVMDIKALVTAVYDGSAIATVFTGARSNGPDTPVNTDAYGRYTNAARRDLGAGFFHLAITNIMGKHKQSFIIDITTGAQVWNQPVRSYRVQTMDLVDATQASQQYFGTNVYPFNDQMVHLAYVKTTVSWIVEAYADGPLVATQEVNTYTKSRDYEYLL…
Plhal710r1_S054g21272	S054g21272	HEUR.	309	31	-	P	3	nd	0	0	0	MARKVSCACSVIRALLAPCGPMSFPDFSSTEERGVITNDFDRAQRRQLEAAHKAALKCANPRPFIDPRVEYGLRPADPDVEAKDAVTRSLRVHIIGPPANMEDELTTRKALRACFLVPQEISLDIYRTRLRAQKGGFRVPAMRTILVELAPATRKWTCVLSDTSELSLPSSRHAVDLLRIVALRRISQPLIFPESSLSLTVRAQGHCLSSAHDPSTSLAIAGKRGASDDAGLPDLSDQKRPRRLGNPAEVAPQTPTCFRLGISPPRYQLLGLTLVTTSSHKTYNVIVDVTVLIEKSRWRVVSTGSAAVP
Plhal710r1_S068g23965	S068g23965	HEUR.	665	26	-	P	12	CEG49463.1	3.17544	8.38958	40.129	MRVLSKSHAAFGAIPIASIVALALAIRSHGQKKANASISIDSEFITKKQGSRETVAVNKEFYQRFLRLFKVIVPGPFTAEVAFAALVAVMLMARTSFDIVVLQTFSAIESAIISRSQKDLMCHLRRFVAIMLPMSCVNSLLKYGHTELSLRFRTRLTRHLYEQYVKGFVYYKVSNLDNRISNADQLLTVDVERFSNSVADLYSNMSKPILDITIYFIRLSSSIGVEGPVIMLTYLIASGFFLTWLRQPTSRFTIAEQQMEGNFRYINSRLITHSEEIAFYNGNIREKRILDQSFDKLIDVVRSSQQFRFSISVIDNIVAKYFATLVGYAVLSKPYLDSSNKRLLNTSYAERMQDYFRSGKMLMKMSEAMGRLVLSGRELTRLAGFTARVTELIDVLKDL…
Plhal710r1_S069g24161	S069g24161	HEUR.	199	24	-	P	4	nd	0	0	0	MSPALMTPKSPSLAVLTASTGRAQLTPRDVYLRLSEHKRRAPHALSVTNDLAEDVGSVDYESDTPFPVWDDEEGELHQQRDTSPARALRTPSLFPDFSSTEGCGVITNDLDGEQGRQLEAAHKAALKLVHPRSVIISRMEYGFHPADPTLEAKDAVTRSLRVHIIGPPARTEDGLAKRKALRARFLVPQETCWKRIALV
Plhal710r1_S177g35033	S177g35033	HEUR.	542	20	-	P	13	CEG49261.1	0	0	4.51126	MWLSFAVLAAAVVTHVAYGFMRTLRNNIHSFYYVRLIMLLFRTECRQPNYLAKGGKIFAVDPNDESIQTEIRIKGVTWGGMETIDMIPDGLWGTESPNSMGTQATTISKLQDFLDSNGFNSIRLSLNADYVIKNPDPQLTYIHAFENPELTTWEDPENVDYINFLARVVETLQDRKLTVLLDIHRLTKYEKDAFWYTNPYVDVRKSGTYKAVTILAEKLCGARFWNVIGIDLKDEMMRAHWEADPADSDETTDWHNAAGILANAVLQRCPQWLIFVGGASSYTDAQRFRVNEKYGLSTHWNGGNLKNATLNPLQVNTRNKIVYAPHAHAHGVEPKNYFYEPSSNCTNDIEQFESLDLTADQKETRCVDFINGTETKSKLPCRDSQVACSMYEHISIQAT…
Plhal710r1_S198g35793	S198g35793	HEUR.	406	21	-	P	11	CEG39732.1	58.4118	48.7231	73.5975	MGEVTTTSLAVAISAAAAAAYIIQRQQTKKKPQKKLPFPTSRTPLKRVPLDELPELKNDLLLRALRGDHTERVPVWCMRQAGRHLPEFRELRDMGYDFFTMCGVPELAVEVSLQPLRRYHMDAVIIFSDILVIPQAMGMIVKMVPKIGPVLPDPIRTPEDIDKLNLNPDIDETLGYMLDALNLARQKINGEVPLIGFVGAPLTLMCYMIEGSGSRTKALLKTFLYQHPDAAHKLLQGITTVCVNFMLAQQRAGAQALQVFETVGAEALTQDHFYEFVYPYLVQIADRVKAEIPNTPLMCFCKGTQYGYEKLVATKYDCIGLDWQSDPVSVRQIARGRVSLQGNLDSSVIYASTDIIYDEVKKMLKRFGTQKYVANLGHGCFPDMKPAHVDAFIKAVQQI…
Plhal710r1_S089g27568	S089g27568	WHIS.	346	26	-	P	0	CEG36272.1	12.8543	3.46703	9.66375	MPRDVSLAVLFAAIALVAIVLVSIGIEPPSLNAYIDPPLSHQGTERSLRAELSINESSEENRLVTTGKSVRAGTKNEERNFFLFEWACKVWLWLKSLFNSRPLNALPQSTATKTVSTEKVIEQMSNVKGPMSQNRPRPLPIEFKIEVPILEDTATSKYVAIENSLVMTPRDTNALVSSRDETPNGLPNIVVDPSSTTKGTTHEITAPSADSELVAPALKKTAANDAATMTSTTKNMLPDSGILTSTAGSEKLKKLLTDNEHSITSEKAVMSEFESANDPQPLHADSTLPSYRFQTFQPKSASTTDKKRPISMASTQSQLISAPDVTEVGAVSNKPLPKSAVSSLPL
Plhal710r1_S012g07689	S012g07689	WIN/HEUR./	607	31	-	P	11	CEG47257.1	16.7342	7.62338	34.4399	MLRRVQSRLAVSMLQATASSHLFFLLPTNARSLRTARGGMRRHKDHMARIAKFKAMVQEQEFARQEQRRRVMEARNQPPAIPAYIRVRDLAKALRQPLDKVLKRTVTKTNRRYHFKTTTHISAEFRSVKDIILPYRVTQEVAESFGIQIAYDDVEPSFSDVMTSYTKESLGRRQPVLAVMGHVDHGKTTLMDTLRRQTQAESKQIAPYEKHGITQKINVCEATIKHDMKVTFLDTPGHFHFFRMRSNAAQVADAVLLIVAADEGVLMQTEESIGAIEDAQLPTIICINKIDLLHDSDKQVEKIVKELRLFVALQRSPVLLISGKTEVGLDELKHTIWELVTKLADDHKLDAAVGAEMNAEGLVLESVAIKGRGTVLRVLIKHGELVAKQHFVAGMIHGV…
Plhal710r1_S052g20632	S052g20632	WIN/HEUR./	658	31	-	P	9	nd	0	0	0	MPRVAWSAVMRVEWLVIHVALLAVRVHVNSVMVERGPRHLRQGSLDARGVIGYPLDEYHRNSSPSSDVVNVIKAPMEQSVGTLDDVKNVFPPISLYTLANSITREEEGNVTLEAISSVDAILKQDKISFEAFGGVLKSGDLAEVVIIRPNERIIPSSLLDEALIVDPENYSSPHYILSKEFQNVVSKDTPSFLPPDRGVHHEIDVVPKAKYCVARQCPLPKMQCDVINAFFCAKHDAGIVRESKFLHSTPTFFVRKDVLQNYMIGCTEYSALDLGDDYYQLLMTASDIPLAAVSTPSGMLWQWLVMPQGLSNAPTTFNLRVTQLVRPHRVYAQTCFDDIFVHSRAGHGRIDAENHIVYLRAVLECMRTNKLYANADKCIFSGEIPFLMCFNGKRGPRTF…
Plhal710r1_S056g21596	S056g21596	WIN/HEUR./	70	16	-	P	4	nd	0	0	0	MRTILVVLAADESAADDEKLFERLMQRHRKISSLSHLQRIPEKVDVRVERRLRFKFVKLKAQRRHHFLCR
Plhal710r1_S083g26637	S083g26637	WIN/HEUR./	214	22	-	P	2	nd	0	0	0	MRLSGLASAVTLTIFVKKSNAVSTVVDTDKPSFTSPTTENIEVSASVRAVDHEVAFSRSLRGEAHSTFSTSSIDPIAPDIAVHSLHPSDHEDPGRHLTGGVEAALDHDQTHAFVKDEHKTPVADKNRHPAAEIDAEQLKTRFAKFIAKLKRPKGEQSELMGALDSALHTGMLKKLEMKGEITEELLNSLLKFVENKNETTQNQMILINHLELSR
Plhal710r1_S126g31825	S126g31825	WIN/HEUR./	80	16	-	P	1	nd	0	0	0	MRTILVVLAPGKTAADDDVLFERWKVDVRIERHLRFACAKLKAQHRLPAYCRPLTYETIHASSAVSSTGEFTITAAQGHI
Plhal710r1_S137g32740	S137g32740	WIN/HEUR./	495	20	4	P	1	CEG37653.1	26.6198	16.2155	71.9385	MRVYVFVAIFLHGVGFCFAVRLGERACHGLDTNGRDPLCTPAYKAYTISNRALRHNVALVENMTYVDGKEKEARMQDLEFLKDLKMSGIFSVKLQKIQTDLNGPLIINSALIFNHNKWLDVNHRLYSKLHEILAHNSPIEFDKIIDKWFELAITHKEVYQELGISSDGFDQALFSALYAVSEEMTKSVPVSLMMILLENLRVKPEFQSLAEKFERIILSGAGSKPLVFKAWIKNPNSVKDVRRILFGTKERIGLDDSNFWVWFDYLHFVWNYSVTVSKPNYFEFIDFLLHNGLTESEDMTKVLDNPEFSLRFPHHSADYKIMRRAWYSVKCLNEGKVPAVALKEINDYQKSASDADELISLLIYAFRYRKQFQYFDIDLYRFLTSNRPFDQVMGLLKSS…
Plhal710r1_S001g00207	S001g00207	WIN/HEUR./BLAST	436	25	-	P	0	CEG40888.1	3.90152	25.1345	18.0629	MRVPTFYFMLHSLAAMVLVINVSAAFSVSTQTFQSNKREPTGRQLRTQDSQAQKQKQTIDDEERIPRCRLQSPLSDTFSRTGLSTVITQQTAKKSRIFRNSGHQQTQPWSKNQYSKFLDNMQSTIDETQLDTMRNLWSTFLKNKAILEQKKPVDIPFPDKTDSLNPYIRLALYTALKLQPKEGKIVKNSVDMQFHLNELVRYGFTRDEVEVIFRTAGYGDFNVLPVLRSYDDLWFDLVSKDNVKLLSLYPDSTFLPEQLKSFKDIRAANFIANGRKPKRFEFDTSPVDTTFILLSWMPLLKQWIRTYYSRQRVQKILEDAEIEKNEVQRILGLYGELVRKMQTWLLGSLDEGKVVNKFAVENDKRVANLASSTPGDPHSTEKLTKLFSKWISHGFSRKK…
Plhal710r1_S010g06344	S010g06344	WIN/HEUR./BLAST	1357	21	-	P	12	CEG38532.1	6.43424	7.33772	23.689	MVPLVAYLALFFNLWTSYQAKTVLLVTPENEVSLRLAADLYHAAQEAVEALEKERLLRQSIDVYPEIAAAYNNLAMLIYERQERDEALQLLQRGLQAAKATHDQENLAKIHNNLGLIIRESGKLSVAFSLHALEHFEEALAIDLNFVEALYNKASVMLALRRNYDSLELLQRVVELEPDYQQAHLDLGRIFFEHGNLEYALKHEDHVILMATTTEEKLQGLHNKGVFLKEYNLLSSALEVYNEMLAIDALGSYVLVDLMNVKRSLCDWQGMELLESQVIRAAQQQLELKIVQDAVIFLPFDLTLLRTSDHFRKLLAVQASKVYEQSSTLQLLPLAWSSNIVTWNRPRTPTRLKVGYLSFDFRDHPMSHLTLGLIEQHAALARNVNTICYSYGPNSVVSA…
Plhal710r1_S015g08741	S015g08741	WIN/HEUR./BLAST	346	23	-	P	0	nd	47.9421	25.1226	22.3973	MNAMHAIICCVIAMLLFDVVVAINVYVVSKATPAISAKNRDNDLNRVKMAPRRRLRGHILATQKETLQDEERVHEDVIKAKDLLHTSLINFFGSNFILGVEKHLERIFHFPVLSDEITTIIQKAENSNAIKGLFDRWEKMFSFSDNMIIDFVMKIAESPNRVHAEKAYQAAQEEYLRKQFFLLNVIKAQRIIDIPKIPNLRPVQIDLIKKSAFSFWKYHGMTPDDLSQILVHTEPESDLVKWYESYLLKRNKKFANEAVRSGNSNLICVKRSHLEFYLTTIAKINILFCFCIIYRPHIAIVHVILSLFLSCTSMQATNVLTILIPPCLWYNRFRSKVCLGLSKATD
Plhal710r1_S015g08748	S015g08748	WIN/HEUR./BLAST	265	23	-	P	0	nd	0.313259	0	7.3701	MNAMHAIICCVIAMLLLDVVVAINVYVVSKATPAISAKNRDNDLNRVKMATRRRLRGQILATQKETLQDEERVHPHVIEAKDLLHTSFINYFSSILILKAEKTLEHLFHFPVLSDEISTIFQVAEISNAIEGLLERWDKIYTFIENVNKDFDKKVKEIPNSVRGEKAYQAAQEEAFKKELFLLNVIKAQRIIDIPKIPNLRPVQIDLIKKCAFSFWKFHGVTPDDLSQILVHTEPESDLVKWYESYLLKRNKKFANEAVRSGNSK
Plhal710r1_S001g00677	S001g00677	WIN/WHIS./HEUR./	107	25	-	P	0	CEG49857.1	24.0829	28.331	15.1026	MTLGRYTIIAAAVALCANVKSANATDDFNVLHGQPTIPAALNAEDAARAITTRLLRGSNKTAKSKTAFDEILEERGIYPSELARSHQVAISSGGGGKTHDHRKQLLD
Plhal710r1_S011g06921	S011g06921	WIN/WHIS./HEUR./	564	21	-	P	1	CEG46496.1	31.3984	196.925	107.974	MRHLPMLVMLLVAITLHASAIAFPKSKLATSSVVNRLSHKLGDAVVERSLRAEEGTSKSIDGEERVLDAVTKNLGVTEKMTGMLHNVGVSTDAEAPNVAKVVKVVETLTGAEGVKPTQVEKGGESVKGTETFHASKDLKAAANAEPAVEATSTPIVKSPNFFQRLGNKIKSIFAKILSWFRWKRSEPASQDSTTVTKEIEDTSAARVDGGVGAKTVDISTLHEKANEHGDALPSGKNVKITGDQSPPREPKPTTNLNSGEEVVIHPPSTKDNPAPNEEPFPPVLQPKNEPAHDEPEVFFHLHDPPTSGEKVIVLKSEPDRFPETGEGPPQHVVNTDFKPTPGEVLIAPRPKSETKSSSEETEVLMRSPDHKTQPKPDEEVFAHKSEANPNPKKGEEPPQ…
Plhal710r1_S073g24975	S073g24975	WIN/WHIS./HEUR./	252	20	-	P	0	CEG41003.1	5.25647	34.2463	451.108	MHAVVCCVIALVLLDAVVAININVVSKAISAIPAKNRDNEFYRVKIAATRRLRGHILATSKSQKETLQDEERVNPNFGLDALTLVSEAETLLDGHFGFPALSNEISAKFQVAGISDKVLGSIKQWSENIDPILRESDEEMDTMVKRIMHGTMNLAQVEEVMNRVSYEYFVLLSVIKAQKIIDIPKIPTLQQEEINHIKNGIFSFWKDRKMKPEFISQLLKHTDPPEENLAESYASYLSTNKEGIESSGARSG
Plhal710r1_S073g25008	S073g25008	WIN/WHIS./HEUR./	264	25	-	P	0	CEG44832.1	0	22.0936	74.9323	MILTAMQVIVYCIIALLLLDAVVAINIDVVSRAKPVISVKDRDTEFYRVKIATTRRLRGHRLATVKAQKNTFQDEERMNLDSLLSAISSPPDFIAFAEKTLEMYFKFPASTDDFSTIWKTGESLGLAVEKLGVTDTKLTKTTAADKRPKTNPEELQDSIETLLTILNVIKAQRIIDSKRIPGVQEETITRLQDNTFKFWKSRGVTSDALSNILLHTEDYKSNPVDVPKSNLVDDPKSNLADDPKGDLMKSYESYLLKEEGEVSR
Plhal710r1_S001g00220	S001g00220	WIN/WHIS./HEUR./BLAST	356	25	-	P	0	CEG39244.1	28.3952	40.4665	17.7888	MRRPYFSFVLHLLYAVVLLVDVFAELSTSNQTLQSNERDASDRQLRAQDSQEQKEVIGDEERVAFRQALSPLSENLLELRLSTVPMKKISHPPKELSSREKVALWTRILGFKDKDIDYLQLKLELPQLKQASGYVNHLAEILRDNRQKGRIGLLALAEKVLLDPYGYKLRISLKTALSDPIVRAATFVASSLPKRQGDIGTLRDWIPCFMVFIKSGFTLDEVEIILKTARLDADTVAKLLLLYDPVRYNMRLEDVMDTVTKSSTHSADLRTIIDVRAAEFIAYRAQKEAVKLSLDRGQDLETYPLHEWKILLEKWVERHYTQEQVSQILQTAKLHPEGVQSLLRVYAKSQELHFLP
Plhal710r1_S007g04897	S007g04897	WIN/WHIS./HEUR./BLAST	174	19	-	P	2	CEG39890.1	2.62896	0	6.24224	MLLSRIFVLLSCINYASLQAVGSRQTIPVNDALLKSDVDTSNAISFFNDKQRRLRVHDTDDEDRRAYLVSEDEERHLIGSIIEAVRNYLDPTYHSVKMFVDPRKTHQDLYQAGVDSSALHSALCISEIKTDLDIKKARYIALIPTSWTREELVAKWRGYDDYWVMMNMKKKGLK
Plhal710r1_S008g05244	S008g05244	WIN/WHIS./HEUR./BLAST	137	25	-	P	1	nd	0	0	0	MRVPAFSFMLHLFAVMILLFDVLAALSTTAQTLQNNEQDATDRELRTQDSGAKEEVVDDEERMQFHEQPILEFHLSSWSTEPLKNHVELSHFPTTSAEPSQLYFDFLNQMTTVLTDTSKTTTATLMQKAKKVSESLK
Plhal710r1_S021g11454	S021g11454	WIN/WHIS./HEUR./BLAST	136	33	-	P	0	CEG45896.1	7.50348	10.4745	9.5439	MLFAFIFVIMSVAVSGNISYAITATQVQQTLALSERSLEAFDLAKTSEARRFLRSRELDAVKEERVSSKMDFIPESEFSSKVLKAIKKSNKEHNNAFMLSRKPKTPLSKSRFKREVLVDAVFDKLNNLKLDYPNRP
Plhal710r1_S024g12378	S024g12378	WIN/WHIS./HEUR./BLAST	387	19	-	P	7	CEG44122.1	55.0405	82.365	191.041	MRVYPLFMSIALATTCAATLVTSQTDRSAIVVNSADVVLNPVLATSDQTQFKRRLRAAYGFSQLASGDNHDEERTPIGGVMTSISHDVSLTTDLRMVAEDELQSSLKATQALRIMEIQKKKKSVEKVVTALSVQLERKEVRDGDEHTRLVAECIKGGVEEKVASNLSVDTLRQIKKGIDKKKKLADDKIIADKSTPFGMYDHQKGGAMPSKGSITGRENDQTYGEDKDGRVLSAAFTVKVEPDGSFKFLMVSPSGENANLPIPPKGGVAIGETPAKAAKRETLEESGQEVQLIRGLHEFDFTKKVDKKIVTSHVHFFLAAHIGSAPTFAENMREVYWIGPKDFFLILKNGKPPMSTFAETLEAQAEGFKGTENPLSLFNEKFLTLEE
Plhal710r1_S027g13640	S027g13640	WIN/WHIS./HEUR./BLAST	82	28	-	P	0	nd	0	0.151507	27.3352	MSVPAISFILQLLVAMILHVDVLVALSTTTQILQNNQRNATDRQLRAQDSRAKIKVIGDEERGPKLPFDFDLNLHLPTSPSE
Plhal710r1_S082g26441	S082g26441	WIN/WHIS./HEUR./BLAST	114	20	-	P	0	nd	973.092	601.54	2541.4	MRISPVVLALAAFVIPSGAVSSSITNNDGTRSLRSSNPEPAAIADLVPALQGSDSTKRLLISNDDFDYDDHEERKSWKKRHKKMAKYHKKYMKQYMKQYMKPWKKSKYSHRYWY
Plhal710r1_S096g28485	S096g28485	WIN/WHIS./HEUR./BLAST	332	23	-	P	0	nd	0	0	0	MRVPAFSFILHLFAATSLLGSAFHHDSNSSKHSANRQLRAQDSRAKTKVIGDEERMIKFPFNLNVPEPTRSIEIPLALHLLSEVRGQQGITTSAGPSQIRNNDLLHHPLVAQMRTVVAEPHSEQTILKLIQDFNTAWNSIHGGMHVHVKPSSHISQLNPYILKILTIALRLKSEHRAGIEKDSWISTVNDLISFGFTRKEVEVLLRTAGNNDVEGYMASYDQMMSAMPTENILNFMDLNFGTTLTTFDVNFARRSVELLASIAKIVGQARLPDRSAAWGTALDMWFQIENVETDPERVRCTSKYIETAVLNVYSILTTRSKNSNRKNNMRNG

## Sheet: legend Table S4
Table S4. Description of the 354 P halstedii RXLR effectors with indication of the 30 core effectors selected for functional analysis, and their protein sequence in P halstedii pathotype 710.
column	title	column explanation
A	Gene accession pathotype 710	gene name in P.halstedii genome pathotype 710
B	RXLR effector Name	RXLR short name used throughout the text (10 letters)
C	Prediction method	Prediction method used to select the RXLR: WIN (Win et al., 2012), WHIS. (Whisson et al., 2007), HEUR. (Bhattacharjee et al., 2006), and BLAST
D	Protein size
E	Signal peptide clivage site	predicted by SignalP
F	Number of WY-fold domains	see material and methods
G	(C) RXLR protein conserved, (P) polymorphic among pathotypes	Polymorphism status of the protein in 17 P.halstedii pathotypes
H	BlastP hits with other oomycete species (OS-Ph8-99-BIA4 excluded)	Number of BlastP hits with oomycete species other than P.halstedii OS-Ph8-99-BIA4
I	best reciprocal hit in the proteome of P. halstedii OS-Ph8-99-BlA4 (Sharma et al., 2015)	threshold E-value 10-5
J	RPKM R_24hpi	RNAseq counts corresponding to the P.halstedii gene of the same column, 24 hours post infection in roots of resistant TSRM sunflower plants
K	RPKM S_24hpi	RNAseq counts corresponding to the P.halstedii gene of the same column, 24hpi in roots of susceptible TS sunflower plants
L	RPKM S_10dpi	RNAseq counts 10 days post infection in hypocotyls of susceptible TS sunflower plants
M	Protein Sequence in pathotype 710	amino acid sequence of the P.halstedii protein pathotype 710

## Sheet: Table S5
Table S5. List of the mkdom domains and Interpro hits for the 354 P. halstedii RXLRs.
protein	mkdom domain	start	end	interpro
PhRXLRC01_S008g05269	4	5	39
PhRXLRC01_S008g05269	30	52	106
PhRXLRC02_S012g07674	128	1	71
PhRXLRC03_S016g09123	209	1	155
PhRXLRC04_S016g09439	140	1	97	IPR031825:RXLR phytopathogen effector protein;
PhRXLRC05_S037g16690	5	3	83
PhRXLRC05_S037g16690	16	85	162
PhRXLRC05_S037g16690	68	164	223
PhRXLRC06_S036g16536	189	1	146	IPR000048:IQ motif, EF-hand binding site;
PhRXLRC07_S064g23400	334	1	306	IPR001237:43kDa postsynaptic protein; IPR011991:Winged helix-turn-helix DNA-binding domain;
PhRXLRC08_S068g23969	361	1	342
PhRXLRC09_S082g26440	29	1	55
PhRXLRC09_S082g26440	45	56	97
PhRXLRC10_S082g26452	29	6	54
PhRXLRC11_S082g26453	29	4	58
PhRXLRC11_S082g26453	45	59	100
PhRXLRC11_S082g26453	45	105	138
PhRXLRC12_S095g28460	208	1	155
PhRXLRC13_S100g29079	146	1	102
PhRXLRC14_S113g30722	64	9	29
PhRXLRC14_S113g30722	43	30	68
PhRXLRC15_S118g31182	300	1	228
PhRXLRC15_S118g31182	86	229	310
PhRXLRC15_S118g31182	280	311	525
PhRXLRC16_S132g32344	173	1	121	IPR031825:RXLR phytopathogen effector protein;
PhRXLRC17_S008g05255	4	2	36
PhRXLRC17_S008g05255	167	37	125
PhRXLRC17_S008g05255	17	126	174
PhRXLRC17_S008g05255	72	175	232
PhRXLRC17_S008g05255	174	233	295
PhRXLRC18_S008g05276	4	4	39
PhRXLRC18_S008g05276	30	57	110
PhRXLRC18_S008g05276	71	122	181
PhRXLRC18_S008g05276	161	182	224
PhRXLRC19_S039g17303	49	2	116
PhRXLRC19_S039g17303	18	132	250
PhRXLRC19_S039g17303	205	251	270
PhRXLRC20_S047g19371	134	1	89
PhRXLRC21_S047g19423	143	1	100
PhRXLRC22_S060g22597	138	1	92
PhRXLRC23_S096g28489	4	1	35
PhRXLRC23_S096g28489	30	41	110
PhRXLRC23_S096g28489	17	112	182
PhRXLRC23_S096g28489	170	183	299
PhRXLRC24_S089g27493	157	1	111
PhRXLRC25_S149g33555	67	6	92
PhRXLRC26_S003g01996	137	1	91
PhRXLRC27_S008g05363	48	1	121
PhRXLRC28_S013g08171	237	1	179
PhRXLRC29_S023g11993	176	1	122
PhRXLRC30_S024g12465	184	1	129
S001g00022	243	25	47	IPR012724:Chaperone DnaJ; IPR022465:Terminal organelle assembly protein TopJ;
S001g00022	20	48	109	IPR012724:Chaperone DnaJ; IPR022465:Terminal organelle assembly protein TopJ;
S001g00022	92	120	350	IPR012724:Chaperone DnaJ; IPR022465:Terminal organelle assembly protein TopJ;
S001g00175	153	1	105
S001g00207	4	5	40
S001g00207	166	41	125
S001g00207	17	126	188
S001g00207	182	189	215
S001g00207	39	216	319
S001g00207	183	320	412
S001g00211	4	1	28
S001g00211	233	29	199
S001g00211	39	200	318
S001g00220	4	4	39
S001g00220	269	40	241
S001g00220	39	242	327
S001g00233	4	4	39
S001g00233	168	40	134
S001g00233	17	135	182
S001g00233	39	185	299
S001g00268	4	2	36
S001g00271	4	2	36
S001g00271	164	37	113
S001g00271	17	114	171
S001g00271	162	172	191
S001g00390	418	1	603	IPR000571:Zinc finger, CCCH-type; IPR008942:ENTH/VHS;
S001g00438	20	1	76	IPR001623:DnaJ domain;
S001g00438	248	77	198	IPR001623:DnaJ domain;
S001g00677	131	1	83
S002g00969	434	1	698	IPR000157:Toll/interleukin-1 receptor homology (TIR) domain; IPR020683:Ankyrin repeat-containing domain;
S002g01078	293	1	52	IPR002347:Short-chain dehydrogenase/reductase SDR;
S002g01078	36	53	222	IPR002347:Short-chain dehydrogenase/reductase SDR;
S002g01078	298	223	319	IPR002347:Short-chain dehydrogenase/reductase SDR;
S002g01111	57	1	286
S002g01112	57	1	302	IPR018357:Hexapeptide transferase, conserved site;
S002g01112	57	304	381	IPR018357:Hexapeptide transferase, conserved site;
S002g01115	36	10	173	IPR002347:Short-chain dehydrogenase/reductase SDR;
S002g01115	295	174	228	IPR002347:Short-chain dehydrogenase/reductase SDR;
S002g01131	6	3	81	IPR029058:Alpha/Beta hydrolase fold;
S002g01131	10	93	191	IPR029058:Alpha/Beta hydrolase fold;
S002g01131	14	194	478	IPR029058:Alpha/Beta hydrolase fold;
S002g01145	6	2	77	IPR029058:Alpha/Beta hydrolase fold;
S002g01145	10	79	186	IPR029058:Alpha/Beta hydrolase fold;
S002g01145	14	195	492	IPR029058:Alpha/Beta hydrolase fold;
S002g01272	333	1	302
S002g01433	58	3	307
S002g01443	190	1	32
S002g01443	74	33	139
S002g01451	58	1	336
S002g01458	171	1	119
S002g01465	4	2	29
S002g01465	123	30	89
S002g01470	238	1	182
S002g01618	307	1	244
S003g02093	278	1	212	IPR029069:HotDog domain;
S003g02153	1	9	116
S003g02153	274	117	324
S003g02163	20	9	77	IPR001623:DnaJ domain;
S003g02163	301	78	309	IPR001623:DnaJ domain;
S004g02412	331	1	151	IPR017441:Protein kinase, ATP binding site; IPR020636:Calcium/calmodulin-dependent/calcium-dependent protein kinase;
S004g02412	25	152	352	IPR017441:Protein kinase, ATP binding site; IPR020636:Calcium/calmodulin-dependent/calcium-dependent protein kinase;
S004g02412	328	353	442	IPR017441:Protein kinase, ATP binding site; IPR020636:Calcium/calmodulin-dependent/calcium-dependent protein kinase;
S004g02434	395	1	60
S004g02434	61	61	316
S004g02434	396	317	535
S004g02483	113	1	29
S004g02493	5	1	83
S004g02493	90	84	287
S004g02539	385	1	390	IPR013320:Concanavalin A-like lectin/glucanase domain;
S004g02651	421	1	28	IPR000569:HECT domain; IPR001876:Zinc finger, RanBP2-type;
S004g02651	12	29	123	IPR000569:HECT domain; IPR001876:Zinc finger, RanBP2-type;
S004g02651	424	124	292	IPR000569:HECT domain; IPR001876:Zinc finger, RanBP2-type;
S004g02651	12	293	691	IPR000569:HECT domain; IPR001876:Zinc finger, RanBP2-type;
S004g02672	5	1	56
S004g02672	281	57	90
S004g02672	90	91	299
S004g02672	53	300	351
S004g02874	136	1	90
S005g03094	51	2	138	IPR001806:Small GTPase superfamily; IPR027417:P-loop containing nucleoside triphosphate hydrolase;
S005g03094	222	139	162	IPR001806:Small GTPase superfamily; IPR027417:P-loop containing nucleoside triphosphate hydrolase;
S005g03174	51	12	155	IPR001806:Small GTPase superfamily; IPR027417:P-loop containing nucleoside triphosphate hydrolase;
S005g03174	223	156	186	IPR001806:Small GTPase superfamily; IPR027417:P-loop containing nucleoside triphosphate hydrolase;
S005g03240	258	1	59
S005g03240	34	60	140
S005g03240	315	141	403
S005g03399	401	1	20	IPR006153:Cation/H+ exchanger; IPR018422:Cation/H+ exchanger, CPA1 family;
S005g03399	63	21	416	IPR006153:Cation/H+ exchanger; IPR018422:Cation/H+ exchanger, CPA1 family;
S005g03399	107	418	566	IPR006153:Cation/H+ exchanger; IPR018422:Cation/H+ exchanger, CPA1 family;
S005g03475	63	12	407	IPR006153:Cation/H+ exchanger; IPR018409:Na+/H+ exchanger, isoform 8; IPR018422:Cation/H+ exchanger, CPA1 family;
S005g03475	107	423	568	IPR006153:Cation/H+ exchanger; IPR018409:Na+/H+ exchanger, isoform 8; IPR018422:Cation/H+ exchanger, CPA1 family;
S006g04145	3	1	24
S006g04145	364	25	66
S006g04145	99	67	299
S006g04145	365	300	370
S006g04223	359	1	340	IPR029052:Metallo-dependent phosphatase-like; IPR033308:PGAP5/Cdc1/Ted1;
S006g04254	63	12	382	IPR006153:Cation/H+ exchanger; IPR018422:Cation/H+ exchanger, CPA1 family;
S006g04254	402	383	481	IPR006153:Cation/H+ exchanger; IPR018422:Cation/H+ exchanger, CPA1 family;
S007g04694	32	1	113
S007g04694	18	122	253
S007g04820	244	1	27	IPR018253:DnaJ domain, conserved site; IPR021170:DnaJ homologue subfamily C member 10;
S007g04820	20	28	71	IPR018253:DnaJ domain, conserved site; IPR021170:DnaJ homologue subfamily C member 10;
S007g04820	247	72	116	IPR018253:DnaJ domain, conserved site; IPR021170:DnaJ homologue subfamily C member 10;
S007g04820	321	139	429	IPR018253:DnaJ domain, conserved site; IPR021170:DnaJ homologue subfamily C member 10;
S007g04897	211	1	156
S007g04926	135	1	89
S007g04950	1	1	136
S007g04950	199	137	162
S007g04950	13	163	225
S007g04950	197	226	248
S007g04950	1	249	299
S007g04950	2	300	337
S007g04950	13	338	401
S007g04950	198	402	425
S007g04950	1	426	475
S007g04950	2	476	518
S008g05092	423	1	126	IPR000569:HECT domain; IPR001876:Zinc finger, RanBP2-type;
S008g05092	12	127	613	IPR000569:HECT domain; IPR001876:Zinc finger, RanBP2-type;
S008g05100	185	1	129
S008g05134	194	1	153	IPR000740:GrpE nucleotide exchange factor;
S008g05241	4	4	38
S008g05241	306	39	280
S008g05244	4	4	39
S008g05244	130	40	113
S008g05362	48	1	112
S008g05367	48	1	122
S008g05371	142	1	99
S008g05521	76	1	105
S008g05521	1	106	157
S008g05521	94	158	451
S009g06140	139	1	94
S009g06159	3	1	44
S009g06159	23	45	86
S009g06159	22	87	114
S009g06225	43	1	39
S010g06344	442	1	1337	IPR011990:Tetratricopeptide-like helical domain; IPR029489:O-GlcNAc transferase, C-terminal;
S010g06363	285	1	223
S010g06439	69	1	106
S010g06446	69	1	106
S010g06446	368	107	462
S010g06602	1	1	128
S010g06602	2	129	167
S010g06602	13	174	206
S010g06602	7	207	348
S011g06900	149	1	37
S011g06900	31	38	96
S011g06900	47	97	127
S011g06900	150	128	172
S011g06921	97	4	230
S011g06921	352	231	544
S011g06976	97	2	240
S011g06976	351	241	328
S011g07032	409	1	520	IPR009057:Homeobox domain-like; IPR011991:Winged helix-turn-helix DNA-binding domain; IPR032451:SMARCC, C-terminal;
S011g07070	111	4	1202
S011g07088	111	4	1184
S011g07155	12	4	645	IPR000569:HECT domain;
S011g07283	74	7	126
S011g07283	191	127	201
S011g07338	193	1	148
S012g07689	415	1	577	IPR004540:Translation elongation factor EFG/EF2; IPR023115:Translation initiation factor IF- 2, domain 3; IPR027417:P-loop containing nucleoside triphosphate hydrolase;
S012g07734	369	1	359	IPR000905:Gcp-like domain; IPR017861:Kae1/TsaD family;
S012g07748	3	1	36
S012g07748	28	37	81
S012g07748	346	82	405
S012g07876	338	1	81
S012g07876	59	250	324
S012g07876	336	325	352
S012g07876	59	353	434
S012g07876	337	435	474
S013g08299	440	1	969	IPR003137:PA domain; IPR013783:Immunoglobulin-like fold;
S014g08420	403	1	482	IPR013128:Peptidase C1A; IPR025660:Cysteine peptidase, histidine active site;
S015g08741	37	1	240
S015g08741	302	241	324
S015g08748	37	1	240
S015g08834	438	1	890	IPR011009:Protein kinase-like domain; IPR016024:Armadillo-type fold;
S016g09148	125	1	63
S016g09192	3	1	43	IPR011009:Protein kinase-like domain;
S016g09192	27	44	69	IPR011009:Protein kinase-like domain;
S016g09192	91	72	133	IPR011009:Protein kinase-like domain;
S016g09192	286	134	292	IPR011009:Protein kinase-like domain;
S017g09873	38	1	31
S017g09873	288	32	55
S017g09873	40	56	247
S017g09873	289	248	276
S017g09879	38	2	45
S017g09880	38	6	50
S017g09880	40	68	252
S017g09880	287	253	275
S017g09893	290	1	47
S017g09893	40	48	264
S017g09915	419	1	603
S017g09930	32	5	99
S017g09930	207	100	124
S017g09930	18	125	235
S017g09932	32	3	119
S017g09932	18	131	247
S017g09932	18	249	310
S018g10016	6	3	78	IPR029058:Alpha/Beta hydrolase fold;
S018g10016	178	79	98	IPR029058:Alpha/Beta hydrolase fold;
S018g10016	10	99	205	IPR029058:Alpha/Beta hydrolase fold;
S018g10016	14	207	510	IPR029058:Alpha/Beta hydrolase fold;
S018g10046	6	20	87	IPR029058:Alpha/Beta hydrolase fold;
S018g10046	179	88	129	IPR029058:Alpha/Beta hydrolase fold;
S018g10046	10	130	205	IPR029058:Alpha/Beta hydrolase fold;
S018g10046	14	211	513	IPR029058:Alpha/Beta hydrolase fold;
S018g10047	6	14	99
S018g10047	160	100	167
S018g10051	234	1	159	IPR031825:RXLR phytopathogen effector protein;
S018g10144	6	8	75	IPR029058:Alpha/Beta hydrolase fold;
S018g10144	10	91	205	IPR029058:Alpha/Beta hydrolase fold;
S018g10144	14	213	506	IPR029058:Alpha/Beta hydrolase fold;
S018g10145	158	1	20	IPR029058:Alpha/Beta hydrolase fold;
S018g10145	6	21	87	IPR029058:Alpha/Beta hydrolase fold;
S018g10145	10	92	213	IPR029058:Alpha/Beta hydrolase fold;
S018g10145	323	214	233	IPR029058:Alpha/Beta hydrolase fold;
S018g10145	14	234	519	IPR029058:Alpha/Beta hydrolase fold;
S018g10259	439	1	928	IPR000477:Reverse transcriptase domain; IPR005135:Endonuclease/exonuclease/phosphatase; IPR027124:SWR1-complex protein 5/Craniofacial development protein;
S019g10375	9	1	399
S019g10375	380	400	464
S019g10376	9	1	386
S019g10423	3	1	44
S019g10423	23	46	86
S019g10423	22	87	118
S019g10423	363	119	139
S019g10423	99	140	351
S019g10423	366	352	525
S019g10512	239	1	185	IPR006138:NADH-ubiquinone oxidoreductase, 20 Kd subunit;
S019g10518	9	1	384
S019g10592	246	1	40	IPR012724:Chaperone DnaJ;
S019g10592	20	41	104	IPR012724:Chaperone DnaJ;
S019g10592	92	116	347	IPR012724:Chaperone DnaJ;
S019g10599	3	1	42
S019g10599	28	43	88
S019g10599	320	89	376
S020g10720	202	1	73
S020g10720	1	74	124
S020g10720	349	125	322
S020g10720	96	323	412
S020g10720	348	413	449
S020g10849	60	1	317
S020g10849	95	318	585
S020g10849	343	586	668
S020g10851	3	1	39
S020g10851	46	40	141
S020g10855	3	1	39
S020g10855	46	40	140
S020g10889	213	1	159
S020g10900	60	1	292
S020g10900	95	298	565
S020g10901	112	1	22
S020g10908	60	1	300
S020g10922	318	1	286
S020g10939	345	1	324
S020g11024	3	1	38
S020g11024	46	40	99
S020g11024	414	100	656
S021g11371	122	1	59	IPR013880:Yos1-like;
S021g11454	147	1	104
S022g11658	362	1	346	IPR032974:Polyprenol kinase family;
S022g11723	265	1	159
S022g11723	8	160	333
S022g11723	263	334	465
S022g11815	155	1	107
S022g11912	360	1	341	IPR029052:Metallo-dependent phosphatase-like;
S022g11921	416	1	583	IPR027443:Isopenicillin N synthase-like;
S023g11972	329	1	99	IPR011009:Protein kinase-like domain;
S023g11972	25	100	307	IPR011009:Protein kinase-like domain;
S023g12008	24	1	138
S023g12034	24	1	138
S023g12034	8	139	310
S023g12034	273	311	515
S024g12245	370	1	366	IPR004373:Peptide chain release factor 1;
S024g12378	371	1	369	IPR015797:NUDIX hydrolase domain-like;
S024g12541	116	1	37
S025g12693	9	6	340
S025g12693	103	341	365
S025g12693	26	370	425
S025g12701	101	4	40
S025g12701	378	41	62
S025g12701	9	63	397
S025g12701	26	401	472
S025g12708	9	7	392
S025g12708	26	397	467
S025g12720	9	7	394
S025g12720	26	398	470
S025g12727	9	12	377
S025g12727	103	378	402
S025g12727	26	407	463
S025g12727	381	464	488
S025g12780	279	1	149
S025g12781	186	1	131
S025g12792	54	11	243
S025g12792	8	255	319
S025g12792	35	321	455
S025g12792	267	456	568
S025g12808	54	8	238
S025g12808	8	253	316
S025g12808	35	317	451
S025g12808	266	452	491
S025g12824	54	2	233
S025g12824	8	234	303
S025g12824	255	304	390
S025g12864	210	1	155
S026g13232	270	1	40	IPR013083:Zinc finger, RING/FYVE/PHD-type;
S026g13232	88	41	85	IPR013083:Zinc finger, RING/FYVE/PHD-type;
S026g13232	272	86	203	IPR013083:Zinc finger, RING/FYVE/PHD-type;
S027g13640	4	1	35
S027g13640	114	36	55
S028g13687	204	1	128
S028g13687	1	129	206
S028g13687	350	207	434
S028g13687	96	435	523
S028g13687	347	524	552
S028g13705	177	1	122	IPR001806:Small GTPase superfamily; IPR027417:P-loop containing nucleoside triphosphate hydrolase;
S029g14129	436	1	759
S029g14269	432	1	654	IPR006153:Cation/H+ exchanger;
S029g14297	375	1	150	IPR006620:Prolyl 4-hydroxylase, alpha subunit;
S029g14297	41	151	293	IPR006620:Prolyl 4-hydroxylase, alpha subunit;
S029g14297	376	294	553	IPR006620:Prolyl 4-hydroxylase, alpha subunit;
S029g14297	41	554	644	IPR006620:Prolyl 4-hydroxylase, alpha subunit;
S030g14619	156	1	109
S032g15036	5	2	66
S032g15036	16	67	168
S032g15132	5	4	73
S032g15132	16	74	177
S032g15132	228	178	232
S032g15132	33	233	334
S032g15132	83	344	419
S034g15707	11	5	312
S034g15707	21	319	387
S034g15712	11	20	302
S034g15712	21	303	376
S034g15725	11	5	312
S034g15725	21	319	379
S034g15747	420	1	606
S034g15762	357	1	83
S034g15762	11	84	308
S034g15762	21	315	388
S034g15783	98	1	92
S034g15783	11	93	248
S034g15783	104	249	663
S034g15783	388	664	708
S034g15800	98	1	91
S034g15800	11	92	253
S034g15800	104	260	643
S034g15800	387	644	664
S036g16399	89	1	207
S036g16399	275	208	260
S036g16400	89	2	195
S037g16692	5	2	89
S037g16692	386	90	492
S037g16702	5	1	83
S037g16718	5	3	88
S037g16718	16	89	173
S037g16718	152	174	248
S037g16768	5	8	81
S037g16768	66	82	143
S037g16768	231	144	243
S037g16768	33	244	322
S037g16775	5	5	48
S037g16775	66	50	111
S037g16775	133	112	134
S037g16808	5	12	91
S037g16808	313	92	141
S037g16808	93	142	350
S037g16808	311	351	370
S037g16808	53	371	405
S037g16808	282	406	427
S037g16813	5	9	90
S037g16813	312	91	133
S037g16813	93	134	342
S037g16813	53	350	394
S037g16813	283	395	418
S037g16869	5	3	81
S037g16869	16	83	157
S037g16869	68	162	221
S037g16869	33	223	322
S037g16869	83	330	401
S037g16869	230	402	433
S039g17158	437	1	828	IPR011990:Tetratricopeptide-like helical domain;
S039g17230	118	1	57
S039g17273	49	4	114
S039g17273	172	115	143
S039g17315	49	4	113
S039g17407	291	1	23	IPR002347:Short-chain dehydrogenase/reductase SDR;
S039g17407	36	24	204	IPR002347:Short-chain dehydrogenase/reductase SDR;
S039g17407	296	205	273	IPR002347:Short-chain dehydrogenase/reductase SDR;
S040g17698	169	1	116	IPR020422:Dual specificity protein phosphatase domain; IPR024950:Dual specificity phosphatase; IPR029021:Protein-tyrosine phosphatase-like;
S041g17880	31	5	100
S041g17880	47	102	132
S041g17880	44	142	185
S042g18003	417	1	589	IPR032048:Transglutaminase elicitor;
S042g18043	317	1	285	IPR016467:DNA recombination and repair protein, RecA-like; IPR027417:P-loop containing nucleoside triphosphate hydrolase;
S042g18052	260	1	93
S042g18052	34	94	168
S042g18052	8	169	251
S042g18052	34	254	328
S042g18052	257	329	366
S042g18052	24	367	432
S042g18052	262	433	559
S042g18052	8	560	646
S042g18181	259	1	64
S042g18181	34	65	170
S042g18181	34	178	223
S042g18181	8	228	337
S042g18181	309	338	587
S043g18342	188	1	82
S043g18342	24	83	151
S043g18342	187	152	178
S043g18342	24	179	239
S043g18342	252	240	259
S043g18342	8	260	362
S043g18342	256	363	456
S043g18342	8	457	609
S043g18342	253	610	662
S045g18782	1	1	134
S045g18820	1	1	120
S045g18820	2	123	159
S045g18820	13	161	220
S045g18820	1	240	312
S045g18820	2	313	343
S045g18820	78	344	372
S045g18820	7	373	522
S045g18820	19	528	576
S045g18820	80	588	622
S045g18838	1	1	119
S045g18838	2	122	158
S045g18838	13	160	219
S045g18838	1	239	311
S045g18838	2	312	342
S045g18838	78	343	371
S045g18838	7	372	506
S045g18838	19	511	585
S045g18838	80	586	621
S045g18848	195	1	46
S045g18848	1	47	123
S045g18848	217	124	156
S045g18848	7	157	303
S045g18848	82	304	419
S045g18873	413	293	540
S045g18923	1	11	129
S045g18923	218	130	163
S045g18923	7	164	305
S045g18923	82	316	431
S045g18958	1	1	138
S045g18958	2	140	182
S045g18958	50	183	258
S045g18958	1	259	314
S045g18958	2	324	353
S045g18958	77	363	385
S045g18958	7	395	535
S045g18985	1	1	138
S045g18985	2	140	180
S045g18985	13	181	238
S045g18985	75	239	310
S045g18985	201	311	361
S045g18985	2	362	405
S045g18985	79	406	435
S045g18985	7	436	590
S045g18985	19	591	655
S045g18985	221	656	697
S045g19011	1	1	138
S045g19011	2	140	180
S045g19011	13	181	238
S045g19011	75	239	310
S045g19011	1	311	378
S045g19011	2	379	405
S045g19011	79	406	435
S045g19011	7	436	590
S045g19011	19	591	657
S045g19011	220	658	698
S047g19373	9	8	385
S047g19373	102	404	479
S047g19415	250	1	143	IPR004299:Membrane bound O-acyl transferase, MBOAT;
S047g19415	85	144	198	IPR004299:Membrane bound O-acyl transferase, MBOAT;
S047g19425	141	1	98
S047g19432	52	1	175
S047g19435	422	1	34	IPR000569:HECT domain; IPR001876:Zinc finger, RanBP2-type;
S047g19435	12	35	146	IPR000569:HECT domain; IPR001876:Zinc finger, RanBP2-type;
S047g19435	429	147	368	IPR000569:HECT domain; IPR001876:Zinc finger, RanBP2-type;
S047g19435	12	369	771	IPR000569:HECT domain; IPR001876:Zinc finger, RanBP2-type;
S047g19470	9	9	392
S047g19470	102	393	463
S049g19910	27	1	28
S051g20279	6	9	96
S051g20279	10	102	216
S051g20291	6	1	88
S051g20291	159	89	114
S051g20304	6	9	96	IPR029058:Alpha/Beta hydrolase fold;
S051g20304	10	98	216	IPR029058:Alpha/Beta hydrolase fold;
S051g20304	14	218	519	IPR029058:Alpha/Beta hydrolase fold;
S051g20310	6	9	96	IPR029058:Alpha/Beta hydrolase fold;
S051g20310	10	98	216	IPR029058:Alpha/Beta hydrolase fold;
S051g20310	14	218	519	IPR029058:Alpha/Beta hydrolase fold;
S052g20567	340	1	138
S052g20567	59	139	220
S052g20567	339	221	310
S052g20632	251	1	170	IPR000477:Reverse transcriptase domain;
S052g20632	85	171	225	IPR000477:Reverse transcriptase domain;
S052g20632	249	226	305	IPR000477:Reverse transcriptase domain;
S052g20632	84	306	372	IPR000477:Reverse transcriptase domain;
S052g20632	310	373	628	IPR000477:Reverse transcriptase domain;
S053g20807	3	1	42	IPR011009:Protein kinase-like domain;
S053g20807	27	45	72	IPR011009:Protein kinase-like domain;
S053g20807	91	73	134	IPR011009:Protein kinase-like domain;
S053g20807	390	135	556	IPR011009:Protein kinase-like domain;
S054g21272	31	1	72
S054g21272	47	73	104
S054g21272	235	105	279
S055g21450	353	1	25
S055g21450	11	26	323
S056g21490	51	11	144	IPR001806:Small GTPase superfamily; IPR027417:P-loop containing nucleoside triphosphate hydrolase;
S056g21490	224	145	183	IPR001806:Small GTPase superfamily; IPR027417:P-loop containing nucleoside triphosphate hydrolase;
S056g21596	44	1	44
S058g22074	119	1	57
S059g22297	101	8	44
S059g22297	379	45	68
S059g22297	9	69	413
S059g22297	26	427	499
S060g22390	120	1	58
S060g22408	5	1	64
S060g22408	16	74	173
S060g22408	226	174	220
S060g22408	33	221	319
S060g22408	227	320	373
S060g22433	5	2	83
S060g22433	16	84	164
S060g22433	229	165	223
S060g22433	33	224	325
S062g22845	11	1	311
S062g22845	21	317	370
S062g22845	354	371	392
S062g22865	11	14	242
S062g22865	356	243	316
S062g22865	21	317	370
S062g22865	355	371	394
S062g22900	358	1	118
S062g22900	11	119	367
S062g22900	21	376	426
S062g22955	441	1	1129	IPR007110:Immunoglobulin-like domain; IPR008979:Galactose-binding domain-like; IPR015500:Peptidase S8, subtilisin-related; IPR023828:Peptidase S8, subtilisin, Ser-active site; IPR034058:TagA/B/C/D, peptidase domain;
S062g22973	41	111	310	IPR005123:Oxoglutarate/iron-dependent dioxygenase;
S062g22973	100	321	377	IPR005123:Oxoglutarate/iron-dependent dioxygenase;
S063g23115	299	1	122	IPR002347:Short-chain dehydrogenase/reductase SDR;
S063g23115	36	123	227	IPR002347:Short-chain dehydrogenase/reductase SDR;
S063g23115	297	228	309	IPR002347:Short-chain dehydrogenase/reductase SDR;
S064g23323	405	1	38	IPR011009:Protein kinase-like domain;
S064g23323	108	39	243	IPR011009:Protein kinase-like domain;
S064g23323	407	244	510	IPR011009:Protein kinase-like domain;
S064g23332	1	6	115
S064g23332	2	116	142
S064g23332	219	143	191
S064g23332	7	192	325
S066g23601	389	1	420	IPR014710:RmlC-like jelly roll fold;
S066g23618	426	1	63	IPR000569:HECT domain;
S066g23618	110	64	110	IPR000569:HECT domain;
S066g23618	427	111	177	IPR000569:HECT domain;
S066g23618	12	178	671	IPR000569:HECT domain;
S068g23950	106	1	95
S068g23950	400	96	170
S068g23950	62	171	337
S068g23950	398	338	388
S068g23950	62	389	596
S068g23950	399	597	666
S068g23956	106	1	94
S068g23956	62	260	468
S068g23965	431	1	640	IPR013305:ABC transporter Tap-like; IPR027417:P-loop containing nucleoside triphosphate hydrolase; IPR031241:ATP-binding cassette sub-family D member 3;
S068g23997	3	1	44	IPR027417:P-loop containing nucleoside triphosphate hydrolase;
S068g23997	23	46	86	IPR027417:P-loop containing nucleoside triphosphate hydrolase;
S068g23997	411	87	609	IPR027417:P-loop containing nucleoside triphosphate hydrolase;
S069g24161	151	1	51
S069g24161	31	52	149
S069g24161	148	150	176
S069g24223	154	1	106
S073g24897	12	14	610	IPR000569:HECT domain;
S073g24904	37	1	245
S073g24975	37	1	232
S073g25008	37	1	221
S074g25163	367	1	352	IPR027417:P-loop containing nucleoside triphosphate hydrolase;
S076g25414	232	1	164
S077g25635	292	1	36	IPR002347:Short-chain dehydrogenase/reductase SDR;
S077g25635	36	37	250	IPR002347:Short-chain dehydrogenase/reductase SDR;
S077g25635	294	251	302	IPR002347:Short-chain dehydrogenase/reductase SDR;
S077g25662	430	1	244	IPR000569:HECT domain; IPR001876:Zinc finger, RanBP2-type;
S077g25662	12	245	635	IPR000569:HECT domain; IPR001876:Zinc finger, RanBP2-type;
S080g26060	284	1	219
S080g26094	408	1	495
S082g26441	29	6	57
S082g26441	124	58	95
S082g26446	29	3	54
S082g26467	52	6	174
S082g26469	236	1	30
S082g26469	52	31	208
S083g26637	241	1	193
S084g26797	425	1	20	IPR000569:HECT domain; IPR001876:Zinc finger, RanBP2-type;
S084g26797	110	21	68	IPR000569:HECT domain; IPR001876:Zinc finger, RanBP2-type;
S084g26797	428	69	170	IPR000569:HECT domain; IPR001876:Zinc finger, RanBP2-type;
S084g26797	12	171	681	IPR000569:HECT domain; IPR001876:Zinc finger, RanBP2-type;
S085g26869	383	1	386	IPR001623:DnaJ domain; IPR011990:Tetratricopeptide-like helical domain;
S085g26869	20	387	470	IPR001623:DnaJ domain; IPR011990:Tetratricopeptide-like helical domain;
S086g27042	330	1	123	IPR011009:Protein kinase-like domain;
S086g27042	25	124	325	IPR011009:Protein kinase-like domain;
S086g27042	326	326	394	IPR011009:Protein kinase-like domain;
S086g27096	319	1	287	IPR003137:PA domain; IPR013083:Zinc finger, RING/FYVE/PHD-type;
S086g27096	88	288	332	IPR003137:PA domain; IPR013083:Zinc finger, RING/FYVE/PHD-type;
S086g27096	271	333	390	IPR003137:PA domain; IPR013083:Zinc finger, RING/FYVE/PHD-type;
S087g27236	391	1	445	IPR000008:C2 domain; IPR001623:DnaJ domain; IPR014756:Immunoglobulin E-set; IPR027137:Translocation protein Sec63;
S088g27444	127	1	66
S089g27568	344	1	321
S089g27585	212	1	157
S089g27594	327	1	84	IPR011009:Protein kinase-like domain;
S089g27594	25	85	284	IPR011009:Protein kinase-like domain;
S090g27652	84	4	71
S090g27652	242	72	196
S094g28278	373	1	101	IPR005123:Oxoglutarate/iron-dependent dioxygenase;
S094g28278	41	102	307	IPR005123:Oxoglutarate/iron-dependent dioxygenase;
S094g28278	372	308	346	IPR005123:Oxoglutarate/iron-dependent dioxygenase;
S094g28278	100	347	403	IPR005123:Oxoglutarate/iron-dependent dioxygenase;
S094g28278	374	404	516	IPR005123:Oxoglutarate/iron-dependent dioxygenase;
S096g28485	4	6	34
S096g28485	30	36	108
S096g28485	163	109	135
S096g28485	17	136	183
S096g28485	72	184	239
S096g28485	175	240	310
S096g28495	4	1	35
S097g28703	1	1	133
S097g28703	2	140	182
S097g28703	50	183	255
S097g28703	1	257	311
S097g28703	2	318	360
S097g28703	77	361	383
S097g28703	7	385	527
S097g28726	203	1	83
S097g28726	1	84	213
S097g28726	2	223	265
S097g28726	50	266	341
S097g28726	1	342	401
S097g28726	2	410	436
S097g28726	196	437	468
S098g28791	6	6	79
S098g28791	10	82	200
S100g29022	15	7	231
S100g29022	56	245	447
S100g29022	308	448	558
S100g29039	15	1	95	IPR011990:Tetratricopeptide-like helical domain;
S100g29039	303	96	172	IPR011990:Tetratricopeptide-like helical domain;
S100g29039	15	173	299	IPR011990:Tetratricopeptide-like helical domain;
S100g29039	55	300	323	IPR011990:Tetratricopeptide-like helical domain;
S100g29039	35	324	467	IPR011990:Tetratricopeptide-like helical domain;
S100g29039	87	468	592	IPR011990:Tetratricopeptide-like helical domain;
S100g29051	15	15	243
S100g29051	55	246	269
S100g29051	35	270	407
S100g29051	87	416	540
S100g29080	15	1	235
S100g29080	55	238	261
S100g29080	35	262	330
S102g29324	225	1	162	IPR003689:Zinc/iron permease;
S102g29324	64	163	183	IPR003689:Zinc/iron permease;
S102g29324	43	184	222	IPR003689:Zinc/iron permease;
S105g29701	1	1	138
S105g29701	2	139	176
S105g29701	13	177	220
S105g29701	200	221	246
S105g29701	1	247	299
S105g29701	2	300	343
S105g29701	216	344	376
S105g29701	7	377	513
S105g29701	19	517	583
S106g29841	377	1	382	IPR002123:Phospholipid/glycerol acyltransferase;
S106g29875	384	1	387	IPR000158:Cell division protein FtsZ; IPR024757:Cell division protein FtsZ, C-terminal;
S107g30024	316	1	268
S107g30032	32	1	121
S107g30032	18	131	243
S107g30042	32	1	120
S107g30042	206	121	140
S107g30042	18	141	221
S112g30496	129	1	74
S113g30592	3	1	43
S113g30592	27	45	72
S113g30592	22	88	122
S113g30592	126	123	187
S113g30645	3	1	44
S113g30645	23	45	86
S113g30645	22	87	121
S113g30645	65	122	177
S113g30648	3	1	44
S113g30648	23	45	86
S113g30648	22	87	119
S113g30648	65	122	177
S115g30835	3	1	43
S115g30835	276	44	253
S118g31175	261	1	122
S118g31175	8	123	276
S118g31175	254	277	338
S118g31186	192	1	147
S119g31214	4	6	34
S119g31214	30	53	105
S119g31214	17	111	171
S119g31214	71	172	231
S119g31214	165	232	313
S119g31282	325	1	64	IPR011009:Protein kinase-like domain;
S119g31282	25	65	159	IPR011009:Protein kinase-like domain;
S119g31282	324	160	217	IPR011009:Protein kinase-like domain;
S119g31282	25	218	302	IPR011009:Protein kinase-like domain;
S119g31282	332	303	499	IPR011009:Protein kinase-like domain;
S120g31353	335	1	100
S120g31353	58	101	327
S120g31353	342	328	640
S123g31613	264	1	155
S123g31613	8	156	291
S123g31613	268	292	483
S125g31738	121	1	58
S125g31780	24	1	126
S125g31780	8	136	198
S125g31780	86	220	301
S126g31825	44	10	37
S126g31825	117	38	65
S127g31909	145	1	101
S128g32056	38	1	41
S128g32056	40	56	250
S134g32531	322	1	292	IPR016040:NAD(P)-binding domain;
S135g32617	412	1	529
S137g32737	15	1	223
S137g32737	56	224	472
S137g32740	15	1	228
S137g32740	56	230	476
S137g32789	15	1	223
S141g33050	435	1	746	IPR002298:DNA polymerase A;
S146g33403	105	1	63
S146g33403	394	64	107
S146g33403	61	108	190
S146g33403	393	191	231
S146g33403	42	232	260
S146g33403	42	263	330
S146g33403	42	429	455
S146g33411	105	1	63
S146g33411	397	64	345
S146g33411	61	346	432
S146g33411	42	571	634
S149g33549	341	1	197	IPR002200:Elicitin;
S149g33610	67	3	94
S151g33765	70	1	95
S151g33765	305	96	335
S151g33772	70	1	107
S152g33827	180	1	22
S152g33827	73	48	156
S152g33827	181	157	238
S152g33828	73	19	127
S152g33829	132	1	86
S157g34105	433	1	685	IPR001567:Peptidase M3A/M3B catalytic domain; IPR013087:Zinc finger C2H2-type; IPR024080:Neurolysin/Thimet oligopeptidase, N-terminal;
S165g34472	404	1	27	IPR011009:Protein kinase-like domain;
S165g34472	108	28	238	IPR011009:Protein kinase-like domain;
S165g34472	406	239	490	IPR011009:Protein kinase-like domain;
S169g34700	144	1	100
S172g34800	9	9	394
S177g35033	410	1	523	IPR017853:Glycoside hydrolase superfamily;
S183g35262	4	3	35
S183g35262	115	36	64
S183g35269	4	1	29
S183g35283	31	3	98
S195g35712	245	1	30	IPR001623:DnaJ domain;
S195g35712	20	31	80	IPR001623:DnaJ domain;
S195g35712	277	81	291	IPR001623:DnaJ domain;
S198g35793	382	1	386	IPR006361:Uroporphyrinogen decarboxylase HemE;
S202g35888	392	1	456
S204g35939	1	1	134
S204g35939	2	142	171
S204g35939	13	172	234
S204g35939	1	237	311
S204g35939	2	312	355
S204g35939	214	356	385
S204g35939	7	386	521
S204g35939	19	522	591
S204g35939	81	592	631
S204g35960	1	8	110
S204g35960	2	111	154
S204g35960	215	155	185
S204g35960	7	186	314
S204g35960	19	316	386
S204g35960	81	387	426
S209g36059	3	1	43	IPR027417:P-loop containing nucleoside triphosphate hydrolase;
S209g36059	28	44	88	IPR027417:P-loop containing nucleoside triphosphate hydrolase;
S209g36059	109	89	648	IPR027417:P-loop containing nucleoside triphosphate hydrolase;
S223g36212	304	1	239	IPR025256:Domain of unknown function DUF4203;
S229g36315	3	3	35	IPR027417:P-loop containing nucleoside triphosphate hydrolase;
S229g36315	28	38	82	IPR027417:P-loop containing nucleoside triphosphate hydrolase;
S229g36315	3	83	123	IPR027417:P-loop containing nucleoside triphosphate hydrolase;
S229g36315	28	124	168	IPR027417:P-loop containing nucleoside triphosphate hydrolase;
S229g36315	109	169	728	IPR027417:P-loop containing nucleoside triphosphate hydrolase;
S241g36430	3	1	43
S241g36430	27	45	72
S241g36430	22	90	124
S242g36453	3	1	40	IPR003615:HNH nuclease;
S242g36453	23	45	83	IPR003615:HNH nuclease;
S242g36453	314	84	344	IPR003615:HNH nuclease;
S251g36494	6	14	94	IPR029058:Alpha/Beta hydrolase fold;
S251g36494	10	101	205	IPR029058:Alpha/Beta hydrolase fold;
S251g36494	14	213	507	IPR029058:Alpha/Beta hydrolase fold;
S271g36552	76	1	105
S271g36552	1	106	157
S271g36552	94	158	451
S289g36622	240	1	192

## Sheet: legend Table S5
Table S5. List of the mkdom domains and Interpro hits for the 354 P. halstedii RXLRs.
column	title	column explanation
A	protein	RXLR effector name in P.halstedii 710
B	mkdom domain	number of mkdom domain, see Fig S2
C	start	start position of the mkdom domain on the amino acid sequence
D	end	end position of the mkdom domain on the amino acid sequence
E	interpro	interpro domain

## Sheet: Table S6
Table S6. Statistics, description and SRA accession numbers of raw RNAseq data.
Provider	Sample	Biological replicate	Host	Tissue	total counts of pairs (H. annuus + P. halstedii 710)	size (nt)	counts of unambiguous mapped pairs on P. halstedii 710 genome	SRA accession
INRA / GET-Plage	Plhal-710 24hpi TS	1	H. annuus TS line	root	26883274	100	367746	SRR7441784
INRA / GET-Plage	Plhal-710 24hpi TS	2	H. annuus TS line	root	43800479	100	804349	SRR7441779
INRA / GET-Plage	Plhal-710 24hpi TS	3	H. annuus TS line	root	39373158	100	264592	SRR7441778
INRA / GET-Plage	Plhal-710 10dpi TS	1	H. annuus TS line	hypoccotyl	26911028	100	1364605	SRR7441782
INRA / GET-Plage	Plhal-710 10dpi TS	2	H. annuus TS line	hypoccotyl	32781494	100	2737630	SRR7441781
INRA / GET-Plage	Plhal-710 10dpi TS	3	H. annuus TS line	hypoccotyl	27338955	100	8636038	SRR7441785
INRA / GET-Plage	Plhal-710 24hpi TSRM	1	H. annuus TSRM line	root	45722994	150	210102	SRR7441783
INRA / GET-Plage	Plhal-710 24hpi TSRM	2	H. annuus TSRM line	root	32567574	150	991594	SRR7441780
INRA / GET-Plage	Plhal-710 24hpi TSRM	3	H. annuus TSRM line	root	50538682	150	529865	SRR7441777

## Sheet: legend Table S6
Table S6. Statistics, description and SRA accession numbers of raw RNAseq data.
column	title	column explanation
A	Provider	Who did the library for genome sequencing
B	Sample	sample name, TS or TSRM: H.annuus plant infected with P.halstedii pathotype 710; harvested at 24hpi, or at 10dpi
C	Biological replicate
D	Host	sunflower line that was infected with P.halstedii
E	Tissue	Infected tissue from which RNAs were extracted
F	total counts of pairs (H. annuus + P. halstedii 710)	total number of pairs of raw sequences obtained including those from the plant H.annuus and those from P.halstedii pathotype 710
G	size (nt)	size of the sequences in nucleotides
H	counts of unambiguous mapped pairs on P. halstedii 710 genome	number of pairs of raw sequences mapped on P.halstedii pathotype 710
I	SRA accession	accession numbers of raw data submitted to SRA

[truncated: 13 more sheets: Table S7, legend Table S7, Table S8, legend Table S8, Table S9, Table S10, Table S11, Table S12, Table S13, Table S14, Table S15, Table S16, legend Tables S15-S16]
